# Supplementary material for: Diaqua­bis­(1,10-phenanthroline-κ2 N,N′)manganese(II) sulfate hexa­hydrate
Source: Acta Crystallogr Sect E Struct Rep Online. 2010 Oct 23;66(Pt 11):m1446–7. doi: 10.1107/S160053681004211X (PMC3009039; doi:10.1107/S160053681004211X)
Supplement: Supplementary file 1 [file e-66-m1446-sup1.cif]

##############################################################################
###                                                                        ###
###        Electronic paper (Acta Crystallographica Section E)             ###
###                                                                        ###
##############################################################################
#                                                                            #
# This CIF contains the data in a paper accepted for publication in Acta     #
# Crystallographica Section E. It conforms to the requirements of Notes      #
# for Authors for Section E, and has been peer reviewed under the auspices   #
# of the IUCr Commission on Journals.                                        #
#                                                                            #
# Full details of the Crystallographic Information File format               #
# are given in the paper "The Crystallographic Information File (CIF):       #
# a New Standard Archive File for Crystallography" by S. R. Hall, F. H.      #
# Allen and I. D. Brown [Acta Cryst. (1991), A47, 655-685].                  #
#                                                                            #
# The current version of the core CIF dictionary is obtainable from          #
# ftp://ftp.iucr.org/pub/cif_core.dic. The current version number is 2.4.    #
#                                                                            #
# Software is freely available for graphical display of the structure(s) in  #
# this CIF.  For information consult the CIF home page http://www.iucr.org/  #
# cif/home.html                                                              #
#                                                                            #
# This file may be used for bona fide research purposes within the           #
# scientific community so long as proper attribution is given to the journal # 
# article from which it was obtained.                                        #
#                                                                            #
##############################################################################
                                             
data_global
_audit_creation_method     'form.cif (version 2.0)'
_journal_data_validation_number     ?
_journal_date_recd_electronic     2010-08-09
_journal_date_accepted     2010-10-17
_journal_name_full     'Acta Crystallographica, Section E'
_journal_year     2010
_journal_volume     66
_journal_issue     11
_journal_page_first     m1446
_journal_page_last     m1447
_journal_paper_category     QM
_journal_coeditor_code     GW2091
_publ_contact_author_name     'Hong-Lin Zhu'
_publ_contact_author_address
;
   State Key Lab. Base of Novel Functional Materials and
   Preparation Science
   Center of Applied Solid State Chemistry Research
   Ningbo University
   Ningbo, Zhejiang
   315211, People's Republic of China
;
_publ_contact_author_email     'zhuhonglin1@nbu.edu.cn'
_publ_contact_author_fax     '86 574 87600791'
_publ_contact_author_phone     '86 574 87600791'
_publ_section_title
;
Diaquabis(1,10-phenanthroline-\k^2^<i>N</i>,<i>N</i>')manganese(II) sulfate
hexahydrate
;
loop_
    _publ_author_name
    _publ_author_footnote
    _publ_author_address
    'Chun Zhang' ?
;
State Key Laboratory Base of Novel Functional Materials and Preparation Science
Center of Applied Solid State Chemistry Research
Ningbo University
Ningbo, Zhejiang 315211, People's Republic of China
;
    'Hong-lin Zhu' ?
;
State Key Laboratory Base of Novel Functional Materials and Preparation Science
Center of Applied Solid State Chemistry Research
Ningbo University
Ningbo, Zhejiang 315211, People's Republic of China
;
data_I
_audit_creation_method     SHELXL-97
_chemical_name_systematic
;
Diaquabis(1,10-phenanthroline-\k^2^<i>N</i>,<i>N</i>')manganese(II) sulfate
hexahydrate
;
_chemical_name_common     ?
_chemical_formula_moiety     'C24 H20 Mn N4 O2 2+, O4 S 2-, 6(H2 O)'
_chemical_formula_sum     'C24 H32 Mn N4 O12 S'
_chemical_formula_iupac     '[Mn (C12 H8 N2)2 (H2 O)2] S O4, 6H2 O'
_chemical_formula_weight     655.54
_chemical_melting_point     ?
_symmetry_cell_setting     triclinic
_symmetry_space_group_name_H-M     'P -1'
_symmetry_space_group_name_Hall     '-P 1 '
loop_
    _symmetry_equiv_pos_as_xyz
    'x, y, z'
    '-x, -y, -z'
_cell_length_a     10.153(2)
_cell_length_b     12.086(2)
_cell_length_c     13.309(3)
_cell_angle_alpha     109.55(3)
_cell_angle_beta     91.79(3)
_cell_angle_gamma     110.56(3)
_cell_volume     1420.2(5)
_cell_formula_units_Z     2
_cell_measurement_reflns_used     13888
_cell_measurement_theta_min     3.02
_cell_measurement_theta_max     27.45
_cell_measurement_temperature     293(2)
_exptl_crystal_description     block
_exptl_crystal_colour     yellow
_exptl_crystal_size_max     0.29
_exptl_crystal_size_mid     0.24
_exptl_crystal_size_min     0.19
_exptl_crystal_density_diffrn     1.533
_exptl_crystal_density_meas     ?
_exptl_crystal_density_method     'not measured'
_exptl_crystal_F_000     682
_exptl_absorpt_coefficient_mu     0.608
_exptl_absorpt_correction_type     multi-scan
_exptl_absorpt_process_details     '(ABSCOR; Higashi, 1995)'
_exptl_absorpt_correction_T_min     0.680
_exptl_absorpt_correction_T_max     0.843
_exptl_special_details
;
;
_diffrn_ambient_temperature     293(2)
_diffrn_radiation_type     MoK\a
_diffrn_radiation_wavelength     0.71073
_diffrn_radiation_source     'fine-focus sealed tube'
_diffrn_radiation_monochromator     graphite
_diffrn_measurement_device_type     'Rigaku R-AXIS RAPID'
_diffrn_measurement_method     \w
_diffrn_detector_area_resol_mean     0
_diffrn_reflns_number     13888
_diffrn_reflns_av_R_equivalents     0.0219
_diffrn_reflns_av_sigmaI/netI     0.0285
_diffrn_reflns_theta_min     3.02
_diffrn_reflns_theta_max     27.45
_diffrn_reflns_theta_full     27.45
_diffrn_measured_fraction_theta_max     0.984
_diffrn_measured_fraction_theta_full     0.984
_diffrn_reflns_limit_h_min     -13
_diffrn_reflns_limit_h_max     13
_diffrn_reflns_limit_k_min     -15
_diffrn_reflns_limit_k_max     15
_diffrn_reflns_limit_l_min     -17
_diffrn_reflns_limit_l_max     17
_diffrn_standards_number     0
_diffrn_standards_interval_count     0
_diffrn_standards_interval_time     0
_diffrn_standards_decay_%     0
_refine_special_details
;
Refinement of <i>F</i>^2^ against ALL reflections. The weighted <i>R</i>-factor
<i>wR</i> and goodness of fit <i>S</i> are based on <i>F</i>^2^, conventional
<i>R</i>-factors <i>R</i> are based on <i>F</i>, with <i>F</i> set to zero for
negative <i>F</i>^2^. The threshold expression of <i>F</i>^2^ >
\s(<i>F</i>^2^) is used only for calculating <i>R</i>-factors(gt) <i>etc</i>.
and is not relevant to the choice of reflections for refinement.
<i>R</i>-factors based on <i>F</i>^2^ are statistically about twice as large
as those based on <i>F</i>, and <i>R</i>- factors based on ALL data will be
even larger.
;
_reflns_number_total     6388
_reflns_number_gt     5780
_reflns_threshold_expression     I>2sigma(I)
_refine_ls_structure_factor_coef     Fsqd
_refine_ls_matrix_type     full
_refine_ls_R_factor_all     0.0542
_refine_ls_R_factor_gt     0.0479
_refine_ls_wR_factor_gt     0.1413
_refine_ls_wR_factor_ref     0.1471
_refine_ls_goodness_of_fit_ref     1.190
_refine_ls_restrained_S_all     1.190
_refine_ls_number_reflns     6388
_refine_ls_number_parameters     382
_refine_ls_number_restraints     0
_refine_ls_hydrogen_treatment     constr
_refine_ls_weighting_scheme     calc
_refine_ls_weighting_details
         'calc w=1/[\s^2^(Fo^2^)+(0.0566P)^2^+3.5944P] where P=(Fo^2^+2Fc^2^)/3'
_atom_sites_solution_hydrogens     geom
_atom_sites_solution_primary     direct
_atom_sites_solution_secondary     difmap
_refine_ls_shift/su_max     0.001
_refine_ls_shift/su_mean     0.000
_refine_diff_density_max     0.564
_refine_diff_density_min     -0.583
_refine_ls_extinction_method     none
_refine_ls_extinction_coef     ?
loop_
    _atom_type_symbol
    _atom_type_description
    _atom_type_scat_dispersion_real
    _atom_type_scat_dispersion_imag
    _atom_type_scat_source
    'C' 'C' 0.0033 0.0016
                         'International Tables Vol C Tables 4.2.6.8 and 6.1.1.4'
    'H' 'H' 0.0000 0.0000
                         'International Tables Vol C Tables 4.2.6.8 and 6.1.1.4'
    'N' 'N' 0.0061 0.0033
                         'International Tables Vol C Tables 4.2.6.8 and 6.1.1.4'
    'O' 'O' 0.0106 0.0060
                         'International Tables Vol C Tables 4.2.6.8 and 6.1.1.4'
    'S' 'S' 0.1246 0.1234
                         'International Tables Vol C Tables 4.2.6.8 and 6.1.1.4'
    'Mn' 'Mn' 0.3368 0.7283
                         'International Tables Vol C Tables 4.2.6.8 and 6.1.1.4'
_computing_data_collection     'RAPID-AUTO (Rigaku, 1998)'
_computing_cell_refinement     'RAPID-AUTO (Rigaku, 1998)'
_computing_data_reduction     'CrystalStructure (Rigaku/MSC, 2004)'
_computing_structure_solution     'SHELXS97 (Sheldrick, 2008)'
_computing_structure_refinement     'SHELXL97 (Sheldrick, 2008)'
_computing_molecular_graphics     'ORTEPII (Johnson, 1976)'
_computing_publication_material     'SHELXL97 (Sheldrick, 2008)'
loop_
    _atom_site_type_symbol
    _atom_site_label
    _atom_site_fract_x
    _atom_site_fract_y
    _atom_site_fract_z
    _atom_site_U_iso_or_equiv
    _atom_site_adp_type
    _atom_site_calc_flag
    _atom_site_refinement_flags
    _atom_site_occupancy
    _atom_site_disorder_assembly
    _atom_site_disorder_group
    Mn Mn 0.74982(5) 0.06218(4) 0.25508(3) 0.01016(12) Uani d . 1 . .
    O O1 0.7338(2) 0.2453(2) 0.33132(17) 0.0170(4) Uani d . 1 . .
    H H1B 0.6970 0.2809 0.2994 0.020 Uiso d . 1 . .
    H H1C 0.7792 0.3034 0.3923 0.020 Uiso d . 1 . .
    O O2 0.5755(2) 0.0179(2) 0.13690(17) 0.0160(4) Uani d . 1 . .
    H H2B 0.5868 0.0808 0.1178 0.019 Uiso d . 1 . .
    H H2C 0.5332 -0.0509 0.0822 0.019 Uiso d . 1 . .
    N N3 0.8118(3) -0.1022(2) 0.15971(19) 0.0121(5) Uani d . 1 . .
    N N4 0.9536(3) 0.1485(2) 0.1978(2) 0.0123(5) Uani d . 1 . .
    C C13 0.7410(3) -0.2248(3) 0.1397(2) 0.0150(6) Uani d . 1 . .
    H H13A 0.6498 -0.2503 0.1569 0.018 Uiso calc R 1 . .
    C C14 0.7967(3) -0.3184(3) 0.0935(2) 0.0174(6) Uani d . 1 . .
    H H14A 0.7435 -0.4034 0.0811 0.021 Uiso calc R 1 . .
    C C15 0.9308(3) -0.2821(3) 0.0672(2) 0.0173(6) Uani d . 1 . .
    H H15A 0.9698 -0.3424 0.0371 0.021 Uiso calc R 1 . .
    C C16 1.0095(3) -0.1523(3) 0.0864(2) 0.0147(6) Uani d . 1 . .
    C C17 1.1511(3) -0.1066(3) 0.0616(2) 0.0166(6) Uani d . 1 . .
    H H17A 1.1942 -0.1635 0.0311 0.020 Uiso calc R 1 . .
    C C18 1.2219(3) 0.0193(3) 0.0826(2) 0.0178(6) Uani d . 1 . .
    H H18A 1.3137 0.0474 0.0670 0.021 Uiso calc R 1 . .
    C C19 1.1588(3) 0.1097(3) 0.1280(2) 0.0144(6) Uani d . 1 . .
    C C20 1.2288(3) 0.2411(3) 0.1497(2) 0.0175(6) Uani d . 1 . .
    H H20A 1.3209 0.2732 0.1356 0.021 Uiso calc R 1 . .
    C C21 1.1596(3) 0.3203(3) 0.1916(3) 0.0186(6) Uani d . 1 . .
    H H21A 1.2036 0.4066 0.2047 0.022 Uiso calc R 1 . .
    C C22 1.0223(3) 0.2718(3) 0.2150(2) 0.0149(6) Uani d . 1 . .
    H H22A 0.9770 0.3274 0.2437 0.018 Uiso calc R 1 . .
    C C23 1.0203(3) 0.0679(3) 0.1537(2) 0.0115(5) Uani d . 1 . .
    C C24 0.9445(3) -0.0657(3) 0.1328(2) 0.0112(5) Uani d . 1 . .
    N N1 0.6023(3) -0.0581(2) 0.3357(2) 0.0127(5) Uani d . 1 . .
    N N2 0.8784(3) 0.1072(2) 0.4174(2) 0.0130(5) Uani d . 1 . .
    C C1 0.4671(3) -0.1373(3) 0.2970(3) 0.0165(6) Uani d . 1 . .
    H H1A 0.4259 -0.1441 0.2307 0.020 Uiso calc R 1 . .
    C C2 0.3832(3) -0.2111(3) 0.3509(3) 0.0204(6) Uani d . 1 . .
    H H2A 0.2891 -0.2655 0.3208 0.024 Uiso calc R 1 . .
    C C3 0.4425(4) -0.2017(3) 0.4487(3) 0.0193(6) Uani d . 1 . .
    H H3A 0.3889 -0.2502 0.4855 0.023 Uiso calc R 1 . .
    C C4 0.5847(3) -0.1184(3) 0.4934(2) 0.0163(6) Uani d . 1 . .
    C C5 0.6523(4) -0.1002(3) 0.5975(3) 0.0205(7) Uani d . 1 . .
    H H5A 0.6034 -0.1484 0.6362 0.025 Uiso calc R 1 . .
    C C6 0.7860(4) -0.0138(3) 0.6393(3) 0.0209(7) Uani d . 1 . .
    H H6A 0.8266 -0.0014 0.7077 0.025 Uiso calc R 1 . .
    C C7 0.8677(3) 0.0597(3) 0.5812(2) 0.0154(6) Uani d . 1 . .
    C C8 1.0075(3) 0.1515(3) 0.6232(2) 0.0190(6) Uani d . 1 . .
    H H8A 1.0509 0.1678 0.6920 0.023 Uiso calc R 1 . .
    C C9 1.0791(3) 0.2168(3) 0.5617(3) 0.0186(6) Uani d . 1 . .
    H H9A 1.1716 0.2772 0.5880 0.022 Uiso calc R 1 . .
    C C10 1.0105(3) 0.1909(3) 0.4585(2) 0.0153(6) Uani d . 1 . .
    H H10A 1.0602 0.2346 0.4170 0.018 Uiso calc R 1 . .
    C C11 0.8066(3) 0.0417(3) 0.4773(2) 0.0124(5) Uani d . 1 . .
    C C12 0.6609(3) -0.0479(3) 0.4332(2) 0.0122(5) Uani d . 1 . .
    S S 0.63189(8) 0.32046(7) 0.10157(6) 0.01227(16) Uani d . 1 . .
    O O3 0.5795(2) 0.1805(2) 0.04230(18) 0.0182(5) Uani d . 1 . .
    O O4 0.5424(2) 0.3715(2) 0.05688(18) 0.0192(5) Uani d . 1 . .
    O O5 0.6208(3) 0.3446(2) 0.21746(18) 0.0213(5) Uani d . 1 . .
    O O6 0.7820(2) 0.3794(2) 0.09130(18) 0.0196(5) Uani d . 1 . .
    O O7 0.8819(2) 0.4348(2) 0.53612(18) 0.0210(5) Uani d . 1 . .
    H H7A 0.9164 0.4367 0.5964 0.025 Uiso d . 1 . .
    H H7B 0.8201 0.4683 0.5535 0.025 Uiso d . 1 . .
    O O8 1.0157(3) 0.5572(2) 0.25819(19) 0.0246(5) Uani d . 1 . .
    H H8B 0.9358 0.5072 0.2170 0.029 Uiso d . 1 . .
    H H8C 1.0653 0.5711 0.2094 0.029 Uiso d . 1 . .
    O O11 0.8003(3) 0.3984(3) -0.1132(2) 0.0327(6) Uani d . 1 . .
    H H11A 0.7345 0.4124 -0.1264 0.039 Uiso d . 1 . .
    H H11B 0.7949 0.3809 -0.0561 0.039 Uiso d . 1 . .
    O O10 1.3026(3) 0.4366(3) 0.4498(3) 0.0414(7) Uani d . 1 . .
    H H10C 1.3469 0.4538 0.5125 0.050 Uiso d . 1 . .
    H H10B 1.3551 0.4521 0.4037 0.050 Uiso d . 1 . .
    O O9 0.5397(3) 0.5248(3) 0.3499(3) 0.0487(9) Uani d . 1 . .
    H H9B 0.5623 0.4683 0.3043 0.058 Uiso d . 1 . .
    H H9C 0.5554 0.5789 0.3190 0.058 Uiso d . 1 . .
    O O12A 0.4571(6) 0.5666(5) 0.1826(4) 0.0202(8) Uani d P 0.50 A 1
    O O12B 0.4397(6) 0.5565(5) 0.1271(4) 0.0202(8) Uani d P 0.50 B 2
    H H12A 0.4689 0.4981 0.1028 0.024 Uiso d . 1 C 2
    H H12B 0.4618 0.5773 0.0720 0.024 Uiso d . 1 D 2
loop_
    _atom_site_aniso_label
    _atom_site_aniso_U_11
    _atom_site_aniso_U_22
    _atom_site_aniso_U_33
    _atom_site_aniso_U_12
    _atom_site_aniso_U_13
    _atom_site_aniso_U_23
    Mn 0.0099(2) 0.0115(2) 0.0100(2) 0.00457(16) 0.00130(15) 0.00454(17)
    O1 0.0218(11) 0.0155(10) 0.0132(10) 0.0094(9) -0.0018(8) 0.0028(8)
    O2 0.0177(11) 0.0131(10) 0.0150(10) 0.0055(8) -0.0044(8) 0.0039(8)
    N3 0.0123(11) 0.0120(11) 0.0107(11) 0.0039(9) 0.0007(9) 0.0035(9)
    N4 0.0121(11) 0.0124(11) 0.0114(11) 0.0043(9) 0.0003(9) 0.0038(9)
    C13 0.0130(14) 0.0153(14) 0.0148(14) 0.0039(11) 0.0007(11) 0.0051(12)
    C14 0.0202(15) 0.0123(14) 0.0171(14) 0.0051(12) -0.0022(12) 0.0039(12)
    C15 0.0218(15) 0.0186(15) 0.0144(14) 0.0131(13) 0.0020(12) 0.0041(12)
    C16 0.0149(14) 0.0193(14) 0.0100(13) 0.0081(12) -0.0003(11) 0.0042(11)
    C17 0.0167(14) 0.0248(16) 0.0143(14) 0.0140(13) 0.0032(11) 0.0080(12)
    C18 0.0104(13) 0.0289(17) 0.0152(14) 0.0084(12) 0.0035(11) 0.0084(13)
    C19 0.0126(14) 0.0193(14) 0.0109(13) 0.0054(12) -0.0001(11) 0.0059(11)
    C20 0.0131(14) 0.0203(15) 0.0154(14) 0.0004(12) 0.0025(11) 0.0084(12)
    C21 0.0181(15) 0.0168(14) 0.0176(15) 0.0011(12) 0.0011(12) 0.0082(12)
    C22 0.0179(14) 0.0128(13) 0.0130(13) 0.0045(11) 0.0009(11) 0.0052(11)
    C23 0.0117(13) 0.0147(13) 0.0075(12) 0.0053(11) 0.0000(10) 0.0031(11)
    C24 0.0110(13) 0.0135(13) 0.0066(12) 0.0045(11) -0.0020(10) 0.0011(10)
    N1 0.0136(12) 0.0128(11) 0.0113(11) 0.0057(10) 0.0026(9) 0.0034(9)
    N2 0.0148(12) 0.0116(11) 0.0129(11) 0.0059(10) 0.0017(9) 0.0040(10)
    C1 0.0144(14) 0.0187(15) 0.0146(14) 0.0046(12) 0.0028(11) 0.0057(12)
    C2 0.0153(15) 0.0183(15) 0.0209(15) 0.0014(12) 0.0066(12) 0.0041(13)
    C3 0.0207(16) 0.0143(14) 0.0199(15) 0.0034(12) 0.0088(12) 0.0059(12)
    C4 0.0198(15) 0.0159(14) 0.0157(14) 0.0086(12) 0.0069(12) 0.0067(12)
    C5 0.0278(17) 0.0248(16) 0.0161(15) 0.0123(14) 0.0088(13) 0.0133(13)
    C6 0.0261(17) 0.0300(17) 0.0148(14) 0.0149(14) 0.0055(13) 0.0138(14)
    C7 0.0185(15) 0.0191(14) 0.0124(13) 0.0110(12) 0.0029(11) 0.0064(12)
    C8 0.0205(15) 0.0238(16) 0.0134(14) 0.0112(13) -0.0028(12) 0.0051(13)
    C9 0.0149(14) 0.0182(15) 0.0193(15) 0.0064(12) -0.0039(12) 0.0035(12)
    C10 0.0158(14) 0.0146(14) 0.0137(14) 0.0059(12) 0.0006(11) 0.0033(11)
    C11 0.0153(14) 0.0128(13) 0.0107(13) 0.0076(11) 0.0014(11) 0.0040(11)
    C12 0.0139(13) 0.0126(13) 0.0120(13) 0.0070(11) 0.0042(11) 0.0045(11)
    S 0.0131(3) 0.0125(3) 0.0120(3) 0.0064(3) 0.0007(3) 0.0041(3)
    O3 0.0199(11) 0.0144(10) 0.0170(11) 0.0047(9) -0.0016(9) 0.0043(9)
    O4 0.0209(11) 0.0241(12) 0.0194(11) 0.0146(10) 0.0030(9) 0.0102(10)
    O5 0.0306(13) 0.0261(12) 0.0143(11) 0.0182(11) 0.0062(9) 0.0080(10)
    O6 0.0126(10) 0.0210(11) 0.0210(11) 0.0021(9) -0.0005(9) 0.0076(9)
    O7 0.0192(11) 0.0223(12) 0.0174(11) 0.0058(9) 0.0032(9) 0.0049(9)
    O8 0.0263(13) 0.0234(12) 0.0177(11) 0.0059(10) -0.0017(10) 0.0044(10)
    O11 0.0397(16) 0.0380(15) 0.0203(12) 0.0122(13) 0.0049(11) 0.0135(12)
    O10 0.0307(15) 0.0387(16) 0.0402(17) 0.0067(13) 0.0160(13) 0.0033(14)
    O9 0.0339(16) 0.0243(14) 0.077(2) 0.0142(12) 0.0268(16) 0.0006(15)
    O12A 0.0231(17) 0.0188(15) 0.025(2) 0.0113(13) 0.011(2) 0.012(2)
    O12B 0.0231(17) 0.0188(15) 0.025(2) 0.0113(13) 0.011(2) 0.012(2)
_geom_special_details
;
All e.s.d.'s (except the e.s.d. in the dihedral angle between two l.s. planes)
are estimated using the full covariance matrix. The cell e.s.d.'s are taken
into account individually in the estimation of e.s.d.'s in distances, angles
and torsion angles; correlations between e.s.d.'s in cell parameters are only
used when they are defined by crystal symmetry. An approximate (isotropic)
treatment of cell e.s.d.'s is used for estimating e.s.d.'s involving l.s.
planes.
;
loop_
    _geom_bond_atom_site_label_1
    _geom_bond_atom_site_label_2
    _geom_bond_site_symmetry_2
    _geom_bond_distance
    _geom_bond_publ_flag
    Mn O2 . 2.119(2) ?
    Mn O1 . 2.171(2) ?
    Mn N4 . 2.251(3) ?
    Mn N1 . 2.264(3) ?
    Mn N3 . 2.279(3) ?
    Mn N2 . 2.282(3) ?
    O1 H1B . 0.8549 ?
    O1 H1C . 0.8553 ?
    O2 H2B . 0.8511 ?
    O2 H2C . 0.8548 ?
    N3 C13 . 1.326(4) ?
    N3 C24 . 1.362(4) ?
    N4 C22 . 1.337(4) ?
    N4 C23 . 1.363(4) ?
    C13 C14 . 1.409(4) ?
    C13 H13A . 0.9300 ?
    C14 C15 . 1.372(5) ?
    C14 H14A . 0.9300 ?
    C15 C16 . 1.415(4) ?
    C15 H15A . 0.9300 ?
    C16 C24 . 1.411(4) ?
    C16 C17 . 1.440(4) ?
    C17 C18 . 1.358(5) ?
    C17 H17A . 0.9300 ?
    C18 C19 . 1.430(4) ?
    C18 H18A . 0.9300 ?
    C19 C23 . 1.413(4) ?
    C19 C20 . 1.413(4) ?
    C20 C21 . 1.364(5) ?
    C20 H20A . 0.9300 ?
    C21 C22 . 1.399(4) ?
    C21 H21A . 0.9300 ?
    C22 H22A . 0.9300 ?
    C23 C24 . 1.445(4) ?
    N1 C1 . 1.330(4) ?
    N1 C12 . 1.359(4) ?
    N2 C10 . 1.324(4) ?
    N2 C11 . 1.358(4) ?
    C1 C2 . 1.403(4) ?
    C1 H1A . 0.9300 ?
    C2 C3 . 1.368(5) ?
    C2 H2A . 0.9300 ?
    C3 C4 . 1.405(5) ?
    C3 H3A . 0.9300 ?
    C4 C12 . 1.413(4) ?
    C4 C5 . 1.439(4) ?
    C5 C6 . 1.345(5) ?
    C5 H5A . 0.9300 ?
    C6 C7 . 1.434(4) ?
    C6 H6A . 0.9300 ?
    C7 C8 . 1.410(5) ?
    C7 C11 . 1.413(4) ?
    C8 C9 . 1.374(5) ?
    C8 H8A . 0.9300 ?
    C9 C10 . 1.402(4) ?
    C9 H9A . 0.9300 ?
    C10 H10A . 0.9300 ?
    C11 C12 . 1.449(4) ?
    S O6 . 1.471(2) ?
    S O4 . 1.471(2) ?
    S O5 . 1.486(2) ?
    S O3 . 1.488(2) ?
    O7 H7A . 0.8553 ?
    O7 H7B . 0.8584 ?
    O8 H8B . 0.8548 ?
    O8 H8C . 0.8587 ?
    O11 H11A . 0.7729 ?
    O11 H11B . 0.8533 ?
    O10 H10C . 0.8590 ?
    O10 H10B . 0.8503 ?
    O9 H9B . 0.8535 ?
    O9 H9C . 0.8577 ?
    O12A H12A . 1.1482 ?
    O12B H12A . 0.8306 ?
    O12B H12B . 0.8628 ?
loop_
    _geom_angle_atom_site_label_1
    _geom_angle_atom_site_label_2
    _geom_angle_atom_site_label_3
    _geom_angle_site_symmetry_1
    _geom_angle_site_symmetry_3
    _geom_angle
    _geom_angle_publ_flag
    O2 Mn O1 . . 86.91(9) ?
    O2 Mn N4 . . 108.48(9) ?
    O1 Mn N4 . . 92.43(9) ?
    O2 Mn N1 . . 90.40(9) ?
    O1 Mn N1 . . 102.38(9) ?
    N4 Mn N1 . . 156.70(9) ?
    O2 Mn N3 . . 95.75(9) ?
    O1 Mn N3 . . 165.99(9) ?
    N4 Mn N3 . . 73.66(9) ?
    N1 Mn N3 . . 91.38(9) ?
    O2 Mn N2 . . 160.56(9) ?
    O1 Mn N2 . . 85.55(9) ?
    N4 Mn N2 . . 89.74(9) ?
    N1 Mn N2 . . 73.81(10) ?
    N3 Mn N2 . . 95.89(9) ?
    Mn O1 H1B . . 125.4 ?
    Mn O1 H1C . . 127.7 ?
    H1B O1 H1C . . 105.3 ?
    Mn O2 H2B . . 110.5 ?
    Mn O2 H2C . . 128.3 ?
    H2B O2 H2C . . 108.8 ?
    C13 N3 C24 . . 118.0(3) ?
    C13 N3 Mn . . 127.2(2) ?
    C24 N3 Mn . . 114.30(18) ?
    C22 N4 C23 . . 118.0(3) ?
    C22 N4 Mn . . 126.4(2) ?
    C23 N4 Mn . . 115.07(19) ?
    N3 C13 C14 . . 123.4(3) ?
    N3 C13 H13A . . 118.3 ?
    C14 C13 H13A . . 118.3 ?
    C15 C14 C13 . . 118.9(3) ?
    C15 C14 H14A . . 120.6 ?
    C13 C14 H14A . . 120.6 ?
    C14 C15 C16 . . 119.5(3) ?
    C14 C15 H15A . . 120.2 ?
    C16 C15 H15A . . 120.2 ?
    C24 C16 C15 . . 117.4(3) ?
    C24 C16 C17 . . 119.7(3) ?
    C15 C16 C17 . . 122.9(3) ?
    C18 C17 C16 . . 120.3(3) ?
    C18 C17 H17A . . 119.9 ?
    C16 C17 H17A . . 119.9 ?
    C17 C18 C19 . . 121.7(3) ?
    C17 C18 H18A . . 119.2 ?
    C19 C18 H18A . . 119.2 ?
    C23 C19 C20 . . 117.5(3) ?
    C23 C19 C18 . . 119.4(3) ?
    C20 C19 C18 . . 123.1(3) ?
    C21 C20 C19 . . 119.1(3) ?
    C21 C20 H20A . . 120.4 ?
    C19 C20 H20A . . 120.4 ?
    C20 C21 C22 . . 120.1(3) ?
    C20 C21 H21A . . 120.0 ?
    C22 C21 H21A . . 120.0 ?
    N4 C22 C21 . . 122.6(3) ?
    N4 C22 H22A . . 118.7 ?
    C21 C22 H22A . . 118.7 ?
    N4 C23 C19 . . 122.7(3) ?
    N4 C23 C24 . . 117.9(3) ?
    C19 C23 C24 . . 119.4(3) ?
    N3 C24 C16 . . 122.8(3) ?
    N3 C24 C23 . . 117.7(3) ?
    C16 C24 C23 . . 119.5(3) ?
    C1 N1 C12 . . 117.8(3) ?
    C1 N1 Mn . . 126.8(2) ?
    C12 N1 Mn . . 115.40(19) ?
    C10 N2 C11 . . 118.4(3) ?
    C10 N2 Mn . . 127.0(2) ?
    C11 N2 Mn . . 114.51(19) ?
    N1 C1 C2 . . 123.5(3) ?
    N1 C1 H1A . . 118.3 ?
    C2 C1 H1A . . 118.3 ?
    C3 C2 C1 . . 118.8(3) ?
    C3 C2 H2A . . 120.6 ?
    C1 C2 H2A . . 120.6 ?
    C2 C3 C4 . . 119.8(3) ?
    C2 C3 H3A . . 120.1 ?
    C4 C3 H3A . . 120.1 ?
    C3 C4 C12 . . 117.4(3) ?
    C3 C4 C5 . . 122.8(3) ?
    C12 C4 C5 . . 119.7(3) ?
    C6 C5 C4 . . 120.4(3) ?
    C6 C5 H5A . . 119.8 ?
    C4 C5 H5A . . 119.8 ?
    C5 C6 C7 . . 121.9(3) ?
    C5 C6 H6A . . 119.0 ?
    C7 C6 H6A . . 119.0 ?
    C8 C7 C11 . . 117.4(3) ?
    C8 C7 C6 . . 123.2(3) ?
    C11 C7 C6 . . 119.4(3) ?
    C9 C8 C7 . . 119.5(3) ?
    C9 C8 H8A . . 120.3 ?
    C7 C8 H8A . . 120.3 ?
    C8 C9 C10 . . 119.0(3) ?
    C8 C9 H9A . . 120.5 ?
    C10 C9 H9A . . 120.5 ?
    N2 C10 C9 . . 123.2(3) ?
    N2 C10 H10A . . 118.4 ?
    C9 C10 H10A . . 118.4 ?
    N2 C11 C7 . . 122.5(3) ?
    N2 C11 C12 . . 118.4(3) ?
    C7 C11 C12 . . 119.1(3) ?
    N1 C12 C4 . . 122.7(3) ?
    N1 C12 C11 . . 117.8(3) ?
    C4 C12 C11 . . 119.5(3) ?
    O6 S O4 . . 110.88(14) ?
    O6 S O5 . . 109.53(14) ?
    O4 S O5 . . 109.66(13) ?
    O6 S O3 . . 109.29(14) ?
    O4 S O3 . . 109.25(14) ?
    O5 S O3 . . 108.16(14) ?
    H7A O7 H7B . . 103.2 ?
    H8B O8 H8C . . 98.4 ?
    H11A O11 H11B . . 109.4 ?
    H10C O10 H10B . . 115.7 ?
    H9B O9 H9C . . 100.2 ?
    H12A O12B H12B . . 88.5 ?
loop_
    _geom_hbond_atom_site_label_D
    _geom_hbond_atom_site_label_H
    _geom_hbond_atom_site_label_A
    _geom_hbond_site_symmetry_D
    _geom_hbond_site_symmetry_H
    _geom_hbond_site_symmetry_A
    _geom_hbond_distance_DH
    _geom_hbond_distance_HA
    _geom_hbond_distance_DA
    _geom_hbond_angle_DHA
    _geom_hbond_publ_flag
    O1 H1B O5 . . 1_555 0.86 1.82 2.670(4) 174 y
    O1 H1C O7 . . 1_555 0.86 1.99 2.843(3) 178 y
    O2 H2B O3 . . 1_555 0.85 1.83 2.656(3) 164 y
    O2 H2C O3 . . 2_655 0.86 1.84 2.684(3) 168 y
    O7 H7A O8 . . 2_766 0.86 2.00 2.856(3) 176 y
    O7 H7B O10 . . 2_766 0.86 1.98 2.799(4) 160 y
    O8 H8B O6 . . 1_555 0.86 2.01 2.842(4) 165 y
    O8 H8C O11 . . 2_765 0.86 1.93 2.778(4) 171 y
    O9 H9B O5 . . 1_555 0.85 1.85 2.704(4) 174 y
    O9 H9C O12A . . 1_555 0.86 1.98 2.617(7) 131 y
    O10 H10B O9 . . 1_655 0.85 2.04 2.836(5) 157 y
    O10 H10C O9 . . 2_766 0.86 2.02 2.875(5) 172 y
    O11 H11A O12B . . 2_665 0.77 1.93 2.691(7) 166 y
    O11 H11B O6 . . 1_555 0.85 1.98 2.813(4) 167 y
    O12A H12A O4 . . 1_555 1.15 1.87 2.827(6) 138 y
    O12B H12B O4 . . 2_665 0.86 2.01 2.851(6) 164 y
