# Supplementary material for: Diaqua­bis­(1,10-phenanthroline-κ2 N,N′)manganese(II) sulfate hexa­hydrate
Source: Acta Crystallogr Sect E Struct Rep Online. 2010 Oct 23;66(Pt 11):m1446–7. doi: 10.1107/S160053681004211X (PMC3009039; doi:10.1107/S160053681004211X)
Supplement: Supplementary file 2 [file e-66-m1446-Isup2.hkl]

# 
# h,k,l, Fc-squared, Fo-squared, sigma(Fo-squared) and status flag 
# 
data_I
_shelx_title ' tref in P-1' 
_shelx_refln_list_code          4 
_shelx_F_calc_maximum      211.14 
_exptl_crystal_F_000       682.00 
_reflns_d_resolution_high  0.7710 
 
loop_ 
 _symmetry_equiv_pos_as_xyz 
 'x, y, z' 
 '-x, -y, -z' 
 
_cell_length_a    10.1531 
_cell_length_b    12.0859 
_cell_length_c    13.3088 
_cell_angle_alpha 109.554 
_cell_angle_beta   91.792 
_cell_angle_gamma 110.564 
 
_shelx_F_squared_multiplier     1.000 
 
loop_ 
 _refln_index_h 
 _refln_index_k 
 _refln_index_l 
 _refln_F_squared_calc 
 _refln_F_squared_meas 
 _refln_F_squared_sigma 
 _refln_observed_status 
   2   0   0       53.73       47.16      4.97 o 
   3   0   0        0.27       17.14      6.92 o 
   4   0   0     1640.82     1642.46     15.01 o 
   5   0   0     6194.50     6612.15     80.06 o 
   6   0   0      785.95      693.84      9.55 o 
   7   0   0       16.27       21.65      5.75 o 
   8   0   0      789.82      794.86     13.71 o 
   9   0   0      177.66      167.67     11.31 o 
  10   0   0      444.28      438.23     20.23 o 
  11   0   0       98.64      120.95     13.26 o 
  12   0   0        2.72       35.97     11.59 o 
 -12   1   0      416.29      426.13     14.25 o 
 -11   1   0      389.99      369.09     25.20 o 
 -10   1   0       60.48       54.96      7.66 o 
  -9   1   0      834.20      858.89     21.52 o 
  -8   1   0      508.63      478.35     11.67 o 
  -7   1   0     1332.28     1326.08     19.06 o 
  -6   1   0      499.63      392.21      8.53 o 
  -5   1   0      417.73      514.71      8.30 o 
  -4   1   0     2480.24     2336.56     23.45 o 
  -3   1   0      565.27      601.16     11.15 o 
  -2   1   0      828.99      809.27     11.29 o 
   1   1   0     6325.60     6374.97     56.33 o 
   2   1   0     9529.24     9422.74    102.61 o 
   3   1   0      704.68      746.79      7.13 o 
   4   1   0      269.32      377.91      6.01 o 
   5   1   0     1164.55     1218.94     17.54 o 
   6   1   0     1092.22     1066.57     12.97 o 
   7   1   0      190.59      220.62      7.41 o 
   8   1   0       87.64      109.84     11.76 o 
   9   1   0      379.02      354.38     12.50 o 
  10   1   0      429.38      412.62     17.86 o 
  11   1   0       58.56       59.49      9.74 o 
 -12   2   0      190.90      235.29     13.77 o 
 -11   2   0        1.38       33.02      7.55 o 
 -10   2   0      182.92      175.40      9.95 o 
  -9   2   0      185.84      210.78     10.68 o 
  -8   2   0      440.38      452.76      9.68 o 
  -7   2   0      642.00      623.16     17.47 o 
  -6   2   0     1459.04     1626.19     20.14 o 
  -5   2   0     1163.90     1110.62     13.63 o 
  -4   2   0       92.21       83.95      3.82 o 
  -3   2   0      243.62      204.83      4.64 o 
  -2   2   0     4336.12     4518.46     51.81 o 
  -1   2   0       36.02       56.70      4.43 o 
   0   2   0     2083.87     2110.68     12.02 o 
   1   2   0     1067.15     1028.92      8.67 o 
   2   2   0       78.69      104.41      5.38 o 
   3   2   0     5393.79     5319.49     54.26 o 
   4   2   0      756.40      725.81     22.51 o 
   5   2   0      400.84      351.81      8.74 o 
   6   2   0     1760.99     1657.78     21.15 o 
   7   2   0        6.18       18.90      4.27 o 
   8   2   0       99.50       99.51      6.67 o 
   9   2   0      386.36      346.67     17.47 o 
  10   2   0        0.82       -2.87      5.56 o 
  11   2   0      665.81      719.76     17.20 o 
 -12   3   0       78.19       76.91      8.67 o 
 -11   3   0       83.86       84.93     12.40 o 
 -10   3   0      418.87      427.82     18.29 o 
  -9   3   0     1154.50     1170.32     18.72 o 
  -8   3   0      907.38      856.88     14.06 o 
  -7   3   0      533.31      573.69     10.07 o 
  -6   3   0        0.40       80.89      4.13 o 
  -5   3   0      609.46      565.86     20.56 o 
  -4   3   0       14.30       15.57      2.87 o 
  -3   3   0       48.84       48.20     12.83 o 
  -2   3   0    39598.97    44822.11    900.16 o 
  -1   3   0     5291.83     5332.28     38.08 o 
   0   3   0      318.33      297.23      4.50 o 
   1   3   0      579.07      582.56     10.89 o 
   2   3   0       13.54       27.86      2.28 o 
   3   3   0      632.27      637.84      7.85 o 
   4   3   0      846.48      890.16     12.36 o 
   5   3   0     3596.28     3437.37     42.33 o 
   6   3   0      319.95      330.59     14.51 o 
   7   3   0     2816.27     2569.61     52.07 o 
   8   3   0        1.20       -0.04      4.07 o 
   9   3   0      271.78      265.44     10.76 o 
  10   3   0        9.47       18.80      6.63 o 
 -13   4   0       38.72       48.14      8.69 o 
 -12   4   0       40.93       75.43     10.44 o 
 -11   4   0      116.87      100.31      9.79 o 
 -10   4   0      350.51      320.83     23.79 o 
  -9   4   0     1083.05     1049.22     26.54 o 
  -8   4   0       16.84       22.90      5.29 o 
  -7   4   0     2340.21     2144.21     68.60 o 
  -6   4   0      542.61      534.63     30.84 o 
  -5   4   0      343.25      300.39      7.09 o 
  -4   4   0        6.97       18.84      4.13 o 
  -3   4   0     7601.25     7939.26     88.56 o 
  -2   4   0       45.20      112.58      3.35 o 
  -1   4   0     1001.18      895.67      9.06 o 
   0   4   0      585.12      594.68      5.90 o 
   1   4   0       77.17       40.77      2.38 o 
   2   4   0     1222.25     1158.00     15.45 o 
   3   4   0     1288.38     1313.83     14.43 o 
   4   4   0     1183.93     1189.11     18.61 o 
   5   4   0      110.44      152.33      5.81 o 
   6   4   0      777.55      775.74     25.40 o 
   7   4   0     1428.24     1323.24     21.16 o 
   8   4   0       51.32       53.72     11.09 o 
   9   4   0      525.46      523.97     14.95 o 
  10   4   0      160.28      143.63     13.73 o 
 -13   5   0      237.27      257.27     16.70 o 
 -12   5   0      174.44      163.38     12.76 o 
 -11   5   0      206.68      226.88     12.62 o 
 -10   5   0      195.37      198.78     15.92 o 
  -9   5   0      325.72      304.99     18.61 o 
  -8   5   0     1571.78     1574.06     40.52 o 
  -7   5   0     1634.61     1583.40     27.89 o 
  -6   5   0       87.25      107.85     10.68 o 
  -5   5   0        8.88        2.45      2.52 o 
  -4   5   0     3193.06     3513.06     36.34 o 
  -3   5   0     2109.56     2312.81     22.28 o 
  -2   5   0     1254.23     1335.55     11.84 o 
  -1   5   0      266.67      299.99      4.22 o 
   0   5   0      151.61      166.09      3.44 o 
   1   5   0       84.09      143.82     10.57 o 
   2   5   0     1419.61     1409.97     24.59 o 
   3   5   0     2003.38     1895.78     27.55 o 
   4   5   0       61.89       75.12      8.60 o 
   5   5   0      203.95      203.81      6.80 o 
   6   5   0     1407.04     1345.58     24.04 o 
   7   5   0      228.89      218.80     15.25 o 
   8   5   0       12.14        9.84      5.43 o 
   9   5   0      344.20      382.78     13.74 o 
 -13   6   0        1.75        5.88      9.41 o 
 -12   6   0      333.17      359.93     16.60 o 
 -11   6   0      548.15      537.68     35.88 o 
 -10   6   0      324.22      303.27     12.96 o 
  -9   6   0       86.01      105.22      7.07 o 
  -8   6   0      155.61      235.46     20.49 o 
  -7   6   0      100.03      111.19      9.39 o 
  -6   6   0      737.04      735.04     13.49 o 
  -5   6   0      167.76      190.65      5.46 o 
  -4   6   0      271.97      423.48      8.30 o 
  -3   6   0     1704.53     1673.20     15.91 o 
  -2   6   0     4424.24     4570.60     45.80 o 
  -1   6   0     5118.00     5377.53     45.24 o 
   0   6   0     1020.37     1020.77     12.01 o 
   1   6   0       23.18       31.66      5.02 o 
   2   6   0     1065.92     1055.00     39.78 o 
   3   6   0      184.16      164.49     10.35 o 
   4   6   0     2785.48     2652.50     51.60 o 
   5   6   0     1343.21     1236.75     23.52 o 
   6   6   0      162.29      165.70     14.65 o 
   7   6   0      122.97      114.50     14.78 o 
   8   6   0       27.02       46.50     13.30 o 
   9   6   0       22.85        2.15      6.85 o 
 -13   7   0       10.24       24.90     13.25 o 
 -12   7   0      719.28      708.98     23.24 o 
 -11   7   0       72.70       82.25     10.07 o 
 -10   7   0     1006.88      977.45     23.27 o 
  -9   7   0       14.37       23.78      5.56 o 
  -8   7   0     1528.92     1511.92     22.99 o 
  -7   7   0     1066.28     1000.89     16.10 o 
  -6   7   0       78.67       89.36      8.40 o 
  -5   7   0        6.65        8.50      3.92 o 
  -4   7   0       51.24       73.69      5.50 o 
  -3   7   0      447.24      549.67     10.57 o 
  -2   7   0     4796.47     4875.80     60.79 o 
  -1   7   0       38.99       48.53      6.65 o 
   0   7   0      397.35      399.54      5.45 o 
   1   7   0      890.96      934.74     11.62 o 
   2   7   0       50.24       48.52      3.01 o 
   3   7   0      290.20      289.45     13.37 o 
   4   7   0      106.10      102.36     17.00 o 
   5   7   0        1.20        8.60      8.33 o 
   6   7   0     1218.73     1193.08     26.34 o 
   7   7   0       14.98       15.45     10.89 o 
   8   7   0      107.07        6.18     11.29 o 
 -12   8   0      197.43      219.09     21.10 o 
 -11   8   0        3.67       24.66      8.36 o 
 -10   8   0      174.64      219.56     12.72 o 
  -9   8   0      295.28      276.21     10.54 o 
  -8   8   0      864.90      809.54     15.86 o 
  -7   8   0      443.25      466.85     11.02 o 
  -6   8   0      276.74      224.59      9.02 o 
  -5   8   0      748.88      758.72     10.92 o 
  -4   8   0      471.09      517.52      7.48 o 
  -3   8   0      588.29      524.37      7.49 o 
  -2   8   0      115.32      123.59      4.44 o 
  -1   8   0       51.36       50.27      6.32 o 
   0   8   0     1971.08     1989.89     24.50 o 
   1   8   0       32.41       38.86      5.45 o 
   2   8   0      310.12      316.20      5.75 o 
   3   8   0      848.18      780.23     10.27 o 
   4   8   0       50.46       48.07      5.43 o 
   5   8   0       29.45       28.44      7.55 o 
   6   8   0       12.36       14.80      5.74 o 
   7   8   0       74.05       85.74     15.99 o 
 -12   9   0      400.77      422.72     19.59 o 
 -11   9   0       39.95       45.88      9.66 o 
 -10   9   0      205.67      220.65     17.19 o 
  -9   9   0       66.38       67.84      8.76 o 
  -8   9   0      231.24      192.09     10.54 o 
  -7   9   0      486.42      481.99     13.82 o 
  -6   9   0      319.72      334.21     14.60 o 
  -5   9   0       35.71       36.29      3.69 o 
  -4   9   0     3133.32     3045.98     46.25 o 
  -3   9   0       76.48       75.36      3.37 o 
  -2   9   0       56.65       47.48      3.16 o 
  -1   9   0       33.78       40.23      6.52 o 
   0   9   0       13.96       29.87      3.48 o 
   1   9   0      423.42      400.49      7.86 o 
   2   9   0      219.25      246.27      7.96 o 
   3   9   0       28.51       18.94      3.34 o 
   4   9   0      818.38      831.49     14.12 o 
   5   9   0        4.70       16.14      4.93 o 
   6   9   0      113.78      106.40     71.16 o 
 -12  10   0      293.90      301.90     19.62 o 
 -11  10   0      383.34      352.41     14.71 o 
 -10  10   0      558.23      583.14     16.95 o 
  -9  10   0      109.36      126.22     10.63 o 
  -8  10   0      727.33      672.32     32.25 o 
  -7  10   0      534.35      517.74     10.52 o 
  -6  10   0       16.41       17.90      3.87 o 
  -5  10   0      647.60      657.93     18.54 o 
  -4  10   0     2288.65     2230.03     31.90 o 
  -3  10   0     4762.67     4693.83     75.59 o 
  -2  10   0      273.26      260.57     16.26 o 
  -1  10   0      120.78      139.95      9.14 o 
   0  10   0      369.25      375.35      9.11 o 
   1  10   0      363.79      321.38      9.17 o 
   2  10   0      106.08      131.61     18.96 o 
   3  10   0      366.14      398.11     13.70 o 
   4  10   0      151.85      134.67     10.83 o 
   5  10   0       77.30       72.84      7.93 o 
 -11  11   0      463.00      427.59     20.11 o 
 -10  11   0        0.23       -4.53      7.06 o 
  -9  11   0     1192.47     1181.35     19.62 o 
  -8  11   0      521.54      506.95     10.14 o 
  -7  11   0        3.15        6.24      4.08 o 
  -6  11   0       18.58       17.67      4.05 o 
  -5  11   0      199.31      202.57      6.40 o 
  -4  11   0       40.87       48.61      4.18 o 
  -3  11   0      434.60      464.17     15.45 o 
  -2  11   0      563.44      522.63     15.72 o 
  -1  11   0      689.97      690.81     10.61 o 
   0  11   0      343.29      353.77      7.83 o 
   1  11   0      152.69      163.15      7.16 o 
   2  11   0      172.02      184.42      9.05 o 
   3  11   0       50.57       49.62      7.53 o 
   4  11   0        0.22        8.77     13.04 o 
 -11  12   0       20.02       17.11      6.99 o 
 -10  12   0       68.12       64.24      8.66 o 
  -9  12   0      183.16      192.50     13.29 o 
  -8  12   0       65.68       61.97      7.01 o 
  -7  12   0      175.60      163.76      6.09 o 
  -6  12   0      550.14      521.97      9.00 o 
  -5  12   0       84.13       96.08      4.42 o 
  -4  12   0       81.54       68.59      7.46 o 
  -3  12   0      382.77      331.93     14.24 o 
  -2  12   0       58.06       54.56      8.33 o 
  -1  12   0      393.80      374.80     12.73 o 
   0  12   0        9.75        2.79      3.24 o 
   1  12   0      184.78      182.03     13.70 o 
   2  12   0       10.72       12.59      4.97 o 
 -10  13   0        0.68        3.53      4.84 o 
  -9  13   0      241.81      261.77     10.53 o 
  -8  13   0        9.26       12.57      5.80 o 
  -7  13   0       47.33       50.75      7.07 o 
  -6  13   0      357.53      350.89     10.60 o 
  -5  13   0      516.50      487.97     12.99 o 
  -4  13   0        0.48       -7.39      7.39 o 
  -3  13   0      287.79      322.66     23.52 o 
  -2  13   0       44.39       62.35     14.92 o 
  -1  13   0      184.38      183.10     17.40 o 
   0  13   0       38.76       48.88      6.45 o 
   1  13   0       54.50       60.44     10.92 o 
  -8  14   0        7.29        4.93      4.41 o 
  -7  14   0      119.68      113.76      9.80 o 
  -6  14   0      291.31      212.13    105.69 o 
  -5  14   0      143.44      130.49     13.57 o 
  -4  14   0      429.13      431.92     30.24 o 
  -3  14   0      211.19      192.04     21.77 o 
  -2  14   0      305.06      305.49     15.32 o 
  -1  14   0      367.81      474.72     16.65 o 
   5 -15   1       39.63       43.94     10.89 o 
   1 -14   1        0.56       10.32      6.31 o 
   2 -14   1      399.12      412.56     26.47 o 
   3 -14   1      331.15      292.56     15.05 o 
   4 -14   1       39.01       53.89      9.81 o 
   5 -14   1       23.10       38.95     12.36 o 
   6 -14   1       13.50       10.97      5.30 o 
   7 -14   1      286.46      331.89     12.05 o 
   8 -14   1      196.53      222.12     21.06 o 
   9 -14   1       31.73       31.39      6.04 o 
  -1 -13   1      135.48      131.48     15.26 o 
   0 -13   1      592.15      625.25     26.63 o 
   1 -13   1        8.49       17.02      7.23 o 
   2 -13   1      438.89      462.56     16.53 o 
   3 -13   1       30.51       36.42      7.79 o 
   4 -13   1      411.22      372.85     13.37 o 
   5 -13   1      956.66      904.04     21.60 o 
   6 -13   1       14.04        9.90      3.85 o 
   7 -13   1        0.72        2.30      5.48 o 
   8 -13   1        0.77        8.59      5.75 o 
   9 -13   1      110.54       95.27      9.06 o 
  10 -13   1      107.99      100.81     14.29 o 
  -3 -12   1       50.24       52.96     21.10 o 
  -2 -12   1      535.87      523.26     11.86 o 
  -1 -12   1      139.10      159.15     13.20 o 
   0 -12   1       37.50       34.61      4.87 o 
   1 -12   1       50.10       44.10      4.46 o 
   2 -12   1      289.88      261.92     18.01 o 
   3 -12   1      213.89      222.27     17.87 o 
   4 -12   1      368.12      344.39     15.50 o 
   5 -12   1        0.27        5.21      3.98 o 
   6 -12   1      732.78      759.34     14.41 o 
   7 -12   1       57.92       79.90     11.80 o 
   8 -12   1      309.52      322.53     14.00 o 
   9 -12   1      231.94      223.06     21.69 o 
  10 -12   1       85.17       88.64     11.80 o 
  11 -12   1       54.39       58.26      9.01 o 
  -4 -11   1       10.69       31.82     11.09 o 
  -3 -11   1      214.58      239.15      6.51 o 
  -2 -11   1      521.16      537.14     12.92 o 
  -1 -11   1      250.52      252.12      8.98 o 
   0 -11   1      212.16      225.53      7.04 o 
   1 -11   1      249.32      234.32     17.47 o 
   2 -11   1     1109.76     1080.46     31.18 o 
   3 -11   1      117.88      123.35      5.44 o 
   4 -11   1      761.25      701.35     13.07 o 
   5 -11   1      186.73      184.59      6.91 o 
   6 -11   1        1.54        5.57      4.05 o 
   7 -11   1      821.12      820.59     13.26 o 
   8 -11   1     1422.30     1385.42     21.95 o 
   9 -11   1       12.59       25.50      5.28 o 
  10 -11   1      140.59      189.83     17.85 o 
  11 -11   1       38.12       36.81     10.04 o 
  -5 -10   1       17.37       34.03      5.38 o 
  -4 -10   1      119.55       92.35     22.88 o 
  -3 -10   1       61.22       63.46      4.41 o 
  -2 -10   1      548.92      507.78      7.72 o 
  -1 -10   1       75.88       95.44      4.47 o 
   0 -10   1        8.17        3.19      3.28 o 
   1 -10   1      582.20      609.00     18.75 o 
   2 -10   1       32.23       39.99     10.41 o 
   3 -10   1       51.05       56.50      4.32 o 
   4 -10   1     4648.51     4495.28     47.59 o 
   5 -10   1       13.43       21.09      3.01 o 
   6 -10   1       14.06       16.56      3.16 o 
   7 -10   1      125.09      151.56      9.40 o 
   8 -10   1      650.08      612.06     27.68 o 
   9 -10   1     1134.13     1028.36     21.23 o 
  10 -10   1      619.32      609.44     20.29 o 
  11 -10   1      385.56      405.52     17.67 o 
  12 -10   1       40.21       32.59     10.30 o 
  -6  -9   1       11.47       15.54      5.49 o 
  -5  -9   1     1301.56     1221.11     15.47 o 
  -4  -9   1      191.23      186.17     23.77 o 
  -3  -9   1      149.33      124.16      5.53 o 
  -2  -9   1       15.07       21.82      3.43 o 
  -1  -9   1      160.44      171.05      7.77 o 
   0  -9   1        8.67        9.30      8.60 o 
   1  -9   1      580.03      553.89     11.56 o 
   2  -9   1      799.04        2.62      2.32 o 
   3  -9   1       21.98       22.95      2.65 o 
   4  -9   1        0.30        6.94      2.72 o 
   5  -9   1      502.62      483.02     11.60 o 
   6  -9   1      485.85      490.53     10.43 o 
   7  -9   1       38.90       29.74      6.12 o 
   8  -9   1       12.79        4.44      7.27 o 
   9  -9   1      531.48      508.32     17.13 o 
  10  -9   1      214.84      242.98     17.86 o 
  11  -9   1      427.59      405.45     23.22 o 
  12  -9   1       31.40       59.28     11.23 o 
  -7  -8   1      121.24      109.39     15.19 o 
  -6  -8   1       54.18       68.19     12.97 o 
  -5  -8   1      103.65      123.88      8.13 o 
  -4  -8   1      108.43      100.80     10.48 o 
  -3  -8   1     1567.54     1412.10     16.49 o 
  -2  -8   1      147.15      142.12      6.38 o 
  -1  -8   1     1904.31     1740.21     18.84 o 
   0  -8   1      112.47      117.92     15.72 o 
   1  -8   1      186.14      158.54      3.39 o 
   2  -8   1        0.01        4.37      3.22 o 
   3  -8   1      145.68      205.80      5.21 o 
   4  -8   1     1402.45     1260.37     13.04 o 
   5  -8   1      408.27      417.39     14.16 o 
   6  -8   1      592.32      623.11     17.94 o 
   7  -8   1     1624.32     1568.46     22.42 o 
   8  -8   1      368.93      343.68     12.50 o 
   9  -8   1        2.66       33.43      5.98 o 
  10  -8   1        5.25       -1.26      5.84 o 
  11  -8   1        2.16        1.83      6.71 o 
  12  -8   1       19.77       23.29      9.24 o 
  -8  -7   1        1.94       16.26      6.99 o 
  -7  -7   1      612.37      631.88     17.74 o 
  -6  -7   1       48.97       55.23     10.75 o 
  -5  -7   1     1022.92     1030.26     34.13 o 
  -4  -7   1       56.43       84.20      7.14 o 
  -3  -7   1       14.52       60.18     13.64 o 
  -2  -7   1     1316.49     1246.73     14.39 o 
  -1  -7   1     1456.98     1501.00     15.98 o 
   0  -7   1      185.80      215.43      4.72 o 
   1  -7   1     4000.20     3894.44     35.58 o 
   2  -7   1      916.07      923.90     40.95 o 
   3  -7   1       51.62       83.43      7.16 o 
   4  -7   1      554.00      509.11      6.58 o 
   5  -7   1      116.84      131.43      7.66 o 
   6  -7   1      107.38      131.23      8.98 o 
   7  -7   1      251.95      275.36      8.29 o 
   8  -7   1        3.08       16.22      4.79 o 
   9  -7   1     2374.87     2286.64     42.87 o 
  10  -7   1       13.85       30.02      8.87 o 
  11  -7   1      311.56      330.20     14.95 o 
  12  -7   1        3.41       -7.36      7.61 o 
  13  -7   1      196.19      199.34     13.21 o 
  -9  -6   1       57.64       10.75     11.42 o 
  -8  -6   1       57.13       67.73     13.17 o 
  -7  -6   1      144.42      110.20     13.04 o 
  -6  -6   1      871.24      888.29     18.55 o 
  -5  -6   1      480.73      476.67     17.20 o 
  -4  -6   1       84.78       85.20      5.38 o 
  -3  -6   1     1292.85     1217.94     13.65 o 
  -2  -6   1      625.11      604.19     10.47 o 
  -1  -6   1       81.55      117.05      4.97 o 
   0  -6   1     3954.19     3886.33     40.67 o 
   1  -6   1     1754.79     1920.94     13.67 o 
   2  -6   1     3378.83     3222.55     24.59 o 
   3  -6   1     2483.98     2407.44     19.90 o 
   4  -6   1      534.40      509.42     20.49 o 
   5  -6   1      364.43      334.82      6.83 o 
   6  -6   1      135.97      118.83      7.59 o 
   7  -6   1     1025.88     1087.10     22.59 o 
   8  -6   1     1207.02     1158.45     34.60 o 
   9  -6   1      741.31      716.89     17.56 o 
  10  -6   1       16.14       15.86      6.77 o 
  11  -6   1      591.50      566.11     18.88 o 
  12  -6   1      132.30      139.52     10.54 o 
  13  -6   1      484.36      488.67     21.88 o 
  -9  -5   1      170.26      184.40      9.69 o 
  -8  -5   1        0.90        9.42      4.90 o 
  -7  -5   1      126.68      128.77     14.78 o 
  -6  -5   1      917.75      875.80     14.04 o 
  -5  -5   1       19.46       31.35      6.99 o 
  -4  -5   1     3528.51     3273.36     55.10 o 
  -3  -5   1     1218.36     1194.42     21.23 o 
  -2  -5   1     4741.47     4412.88     46.04 o 
  -1  -5   1      288.65      357.92      3.94 o 
   0  -5   1      111.59      140.05      2.66 o 
   1  -5   1      601.59      595.88      5.10 o 
   2  -5   1     2095.31     1919.83     15.68 o 
   3  -5   1       83.72       48.81      2.46 o 
   4  -5   1     8381.51     8808.12    112.41 o 
   5  -5   1        1.32       10.10      3.38 o 
   6  -5   1     2395.06     2393.45     34.34 o 
   7  -5   1      494.74      631.97     16.76 o 
   8  -5   1     1034.28     1002.36     19.04 o 
   9  -5   1     1673.92     1676.20     38.77 o 
  10  -5   1       23.25       40.67      7.48 o 
  11  -5   1      190.04      232.59     10.83 o 
  12  -5   1      793.49      766.16     23.84 o 
  13  -5   1      131.93      123.33     13.35 o 
 -10  -4   1      223.54      252.62     26.14 o 
  -9  -4   1      453.16      425.54     12.72 o 
  -8  -4   1      704.68      720.57     20.29 o 
  -7  -4   1      108.78      123.64      8.26 o 
  -6  -4   1        7.28       13.78      3.70 o 
  -5  -4   1      560.89      536.10     12.97 o 
  -4  -4   1      849.52      779.08     11.59 o 
  -3  -4   1     1358.43     1255.36     27.95 o 
  -2  -4   1      802.70      869.34     13.57 o 
  -1  -4   1      578.68      616.03      6.47 o 
   0  -4   1     3291.44     3137.45     22.78 o 
   1  -4   1        1.02       33.51      4.09 o 
   2  -4   1     2019.86     2018.17     15.58 o 
   3  -4   1      959.02      954.14     14.18 o 
   4  -4   1      363.47      285.01      5.96 o 
   5  -4   1     2156.48     2047.38     23.80 o 
   6  -4   1     4661.75     4447.32     59.53 o 
   7  -4   1     2019.34     2048.87     25.32 o 
   8  -4   1     4222.53     4157.04     57.51 o 
   9  -4   1       26.48       38.31      6.61 o 
  10  -4   1      402.78      398.26     14.16 o 
  11  -4   1       12.03       21.16      7.37 o 
  12  -4   1      278.56      288.83     13.02 o 
 -11  -3   1        2.10       17.23     16.93 o 
 -10  -3   1       40.83       41.85      9.36 o 
  -9  -3   1       98.17      118.85      7.81 o 
  -8  -3   1      611.86      563.33     10.64 o 
  -7  -3   1       44.74       47.86      3.99 o 
  -6  -3   1     1358.37     1312.41     17.11 o 
  -5  -3   1      243.02      207.12     10.01 o 
  -4  -3   1        7.99       38.41      3.70 o 
  -3  -3   1      146.97      186.03      9.81 o 
  -2  -3   1     1584.03     1501.67     12.49 o 
  -1  -3   1      442.30      436.12      6.92 o 
   0  -3   1     5178.01     4925.73    159.80 o 
   1  -3   1     1008.37      976.79      6.32 o 
   2  -3   1      378.24      325.14      5.14 o 
   3  -3   1     3076.10     2996.78     29.65 o 
   4  -3   1      220.34      257.20      8.53 o 
   5  -3   1     1001.35     1076.03     15.72 o 
   6  -3   1      754.43      812.11     11.31 o 
   7  -3   1     2776.13     2593.72     30.83 o 
   8  -3   1      757.44      743.45     13.11 o 
   9  -3   1      550.84      565.30     19.22 o 
  10  -3   1      769.88      772.70     24.28 o 
  11  -3   1      156.64      170.49      9.64 o 
  12  -3   1       67.06       64.56      8.41 o 
 -11  -2   1       12.75        8.80     13.24 o 
 -10  -2   1       28.96       28.72      6.32 o 
  -9  -2   1       80.55       80.39      7.32 o 
  -8  -2   1       80.66       83.14      8.03 o 
  -7  -2   1      498.08      488.87     15.79 o 
  -6  -2   1      613.37      574.85      8.31 o 
  -5  -2   1      751.85      715.28      9.54 o 
  -4  -2   1     9941.36     9606.96    112.32 o 
  -3  -2   1      134.91      202.20      5.44 o 
  -2  -2   1      704.26      596.62      5.37 o 
  -1  -2   1        5.52       10.05      1.68 o 
   0  -2   1     1614.60     1793.19     10.62 o 
   1  -2   1     6457.67     6535.78     93.84 o 
   2  -2   1       53.59       56.22      2.14 o 
   3  -2   1     1291.58     1393.56     12.83 o 
   4  -2   1      915.31      812.73     10.36 o 
   5  -2   1      344.63      363.35      6.18 o 
   6  -2   1     1904.69     1753.01     22.14 o 
   7  -2   1      289.72      295.35     13.30 o 
   8  -2   1      342.54      371.89     12.77 o 
   9  -2   1      650.93      644.11     15.54 o 
  10  -2   1      464.77      445.72     18.81 o 
  11  -2   1      123.27      118.27     10.82 o 
  12  -2   1      197.59      225.85     13.78 o 
 -11  -1   1       85.00       91.11      8.99 o 
 -10  -1   1      357.21      409.56     12.99 o 
  -9  -1   1      197.79      200.01      8.77 o 
  -8  -1   1       11.75       20.91     10.48 o 
  -7  -1   1     1401.54     1313.11     38.10 o 
  -6  -1   1       26.69       44.00      3.76 o 
  -5  -1   1     3104.59     2987.69     33.68 o 
  -4  -1   1       15.70       72.34      5.64 o 
  -3  -1   1     6602.70     6009.95    157.16 o 
  -2  -1   1     8403.99     7742.54     77.49 o 
  -1  -1   1      184.17      164.39      2.42 o 
   2  -1   1     1706.72     1758.74     24.39 o 
   3  -1   1      599.71      584.62      6.65 o 
   4  -1   1      676.59      713.68      9.37 o 
   5  -1   1     1130.83      986.87     12.89 o 
   6  -1   1      856.23      765.33     12.30 o 
   7  -1   1       67.64       87.50      5.92 o 
   8  -1   1     1068.22     1033.05     18.44 o 
   9  -1   1       74.81       59.39      6.98 o 
  10  -1   1       85.65       69.35      8.06 o 
  11  -1   1      916.11      895.52     22.59 o 
  12  -1   1       45.28       47.21      7.89 o 
 -12   0   1       59.96       53.99      7.55 o 
 -11   0   1      482.51      487.16     19.22 o 
 -10   0   1       13.28       23.84      7.06 o 
  -9   0   1      465.27      464.37     21.64 o 
  -8   0   1       41.89       53.99      8.87 o 
  -7   0   1      702.57      716.64     27.01 o 
  -6   0   1      371.01      393.24      7.70 o 
  -5   0   1       35.10      139.77      3.66 o 
  -4   0   1      227.28      199.27      3.61 o 
  -3   0   1      188.70      199.53      5.58 o 
  -2   0   1     1693.39     1512.03     11.42 o 
   2   0   1     2958.70     2875.42     23.90 o 
   3   0   1     1499.17     1565.08     17.86 o 
   4   0   1     1271.39     1334.86     16.91 o 
   5   0   1     8014.18     7951.03     94.26 o 
   6   0   1       99.53      112.13      4.61 o 
   7   0   1     4115.93     4061.06     56.96 o 
   8   0   1       80.22       73.70      5.46 o 
   9   0   1       12.92       25.40     13.37 o 
  10   0   1      771.37      730.94     29.50 o 
  11   0   1      328.74      319.80     14.14 o 
  12   0   1        2.07        7.79      7.61 o 
 -12   1   1        5.13       -4.83      8.69 o 
 -11   1   1      156.03      173.16     20.09 o 
 -10   1   1      129.69      138.58     24.19 o 
  -9   1   1       73.46       89.58     17.27 o 
  -8   1   1     1620.75     1566.32     23.01 o 
  -7   1   1     1581.28     1454.23     17.53 o 
  -6   1   1       64.66       68.32      5.51 o 
  -5   1   1     4396.30     4509.34     46.04 o 
  -4   1   1        1.03       17.28      3.96 o 
  -3   1   1     1215.27     1185.42     13.54 o 
  -2   1   1     9927.12    10787.97    118.30 o 
  -1   1   1      419.58      414.32      3.58 o 
   1   1   1     5327.84     5243.87     46.37 o 
   2   1   1       25.74       42.85      4.57 o 
   3   1   1       11.68       13.41      5.24 o 
   4   1   1       33.45       91.25      5.17 o 
   5   1   1      105.94      101.10      4.77 o 
   6   1   1      432.54      432.67     15.72 o 
   7   1   1       41.89      113.53     24.59 o 
   8   1   1      172.67      188.12     11.56 o 
   9   1   1       10.63       43.46     11.69 o 
  10   1   1      268.82      263.34     10.26 o 
  11   1   1      366.89      385.32     20.00 o 
 -12   2   1        1.13        6.97     10.08 o 
 -11   2   1      964.46      941.00     52.28 o 
 -10   2   1       11.71       16.16      5.98 o 
  -9   2   1       41.81       41.54      5.04 o 
  -8   2   1     1183.37     1178.03     16.58 o 
  -7   2   1      550.65      559.65      9.50 o 
  -6   2   1      426.83      391.34      8.06 o 
  -5   2   1       10.87        1.87      4.23 o 
  -4   2   1      413.41      461.23     15.05 o 
  -3   2   1      218.18      219.23      4.68 o 
  -2   2   1     4654.45     4546.83     41.10 o 
  -1   2   1       44.77       67.88      2.35 o 
   1   2   1     2996.56     2964.90     26.98 o 
   2   2   1     1258.87     1018.91     10.58 o 
   3   2   1      246.65      319.78     13.44 o 
   4   2   1      241.60      229.64      5.53 o 
   5   2   1      951.76      983.29     16.48 o 
   6   2   1       75.59       63.76      5.14 o 
   7   2   1      214.66      216.86      8.45 o 
   8   2   1       14.96       25.90      8.06 o 
   9   2   1      101.88      100.11      8.34 o 
  10   2   1      661.51      652.29     18.28 o 
  11   2   1      114.25      116.22     12.23 o 
 -12   3   1      599.16      593.33     25.23 o 
 -11   3   1      596.86      585.06     27.82 o 
 -10   3   1      603.18      579.44     13.16 o 
  -9   3   1        1.43       18.25      4.56 o 
  -8   3   1       17.94       13.89      5.04 o 
  -7   3   1       32.86      103.03      6.06 o 
  -6   3   1      270.42      232.21     27.95 o 
  -5   3   1       26.73       39.25      3.72 o 
  -4   3   1      117.90      195.39      5.04 o 
  -3   3   1       30.98       52.07      5.44 o 
  -2   3   1    44579.07    51820.58   1110.20 o 
  -1   3   1     6836.36     7219.92    189.81 o 
   0   3   1     6087.67     5922.93     54.88 o 
   1   3   1     2838.70     2787.96     40.58 o 
   2   3   1     1605.89     1628.40     16.47 o 
   3   3   1       12.12       21.81      3.80 o 
   4   3   1     1255.76     1217.55     28.22 o 
   5   3   1     1114.11     1128.15     16.04 o 
   6   3   1     1060.34      995.58     14.11 o 
   7   3   1      265.29      291.79      7.98 o 
   8   3   1      238.55      244.46      8.40 o 
   9   3   1      162.25      137.25      7.84 o 
  10   3   1       57.23       56.43      8.40 o 
 -13   4   1      257.95      273.07     29.97 o 
 -12   4   1       95.61      107.86     14.78 o 
 -11   4   1      143.22      147.22     10.52 o 
 -10   4   1     2150.99     2095.65     31.31 o 
  -9   4   1      470.39      499.32     11.45 o 
  -8   4   1      951.97      898.94     18.21 o 
  -7   4   1      753.96      765.21     17.57 o 
  -6   4   1      940.00      935.68     16.87 o 
  -5   4   1       42.27       48.19      4.03 o 
  -4   4   1     2496.27     2533.66     37.09 o 
  -3   4   1        4.10        4.74      2.52 o 
  -2   4   1     6394.81     6449.18     54.25 o 
  -1   4   1      527.37      658.42      4.13 o 
   0   4   1    17657.52    18588.84    850.59 o 
   1   4   1       84.79      115.17      7.26 o 
   2   4   1      505.95      713.45     11.69 o 
   3   4   1      216.66      200.36      4.66 o 
   4   4   1      991.70      971.77     16.72 o 
   5   4   1     1886.16     1814.65     65.24 o 
   6   4   1      313.21      294.94     12.16 o 
   7   4   1      237.36      291.39     13.06 o 
   8   4   1      798.90      793.64     22.42 o 
   9   4   1      134.65      123.87     12.64 o 
  10   4   1        6.12       -1.53      8.22 o 
 -13   5   1      297.65      292.11     20.16 o 
 -12   5   1      199.80      204.21     15.19 o 
 -11   5   1        0.92       34.62      9.14 o 
 -10   5   1        5.73       10.27      5.03 o 
  -9   5   1      668.87      676.63     13.82 o 
  -8   5   1     1283.77     1178.37     20.71 o 
  -7   5   1      594.41      537.49     15.48 o 
  -6   5   1     1682.43     1582.83     21.63 o 
  -5   5   1      676.39      741.04     14.30 o 
  -4   5   1     4045.31     4173.92     50.65 o 
  -3   5   1      279.17      282.48      8.67 o 
  -2   5   1     4174.18     4217.31     34.94 o 
  -1   5   1      203.95      153.19      4.85 o 
   0   5   1       27.61       56.47      6.25 o 
   1   5   1     7778.27     8139.56     91.92 o 
   2   5   1     1013.17      917.05     20.56 o 
   3   5   1       92.96       99.71      9.27 o 
   4   5   1      819.79      741.00     15.32 o 
   5   5   1       81.60       98.81      6.17 o 
   6   5   1      586.89      603.04     11.54 o 
   7   5   1      286.81      281.95     13.87 o 
   8   5   1       86.56      105.27     13.77 o 
   9   5   1      134.52      151.64     17.74 o 
 -13   6   1        0.86        8.01      9.68 o 
 -12   6   1      343.22      342.55     16.59 o 
 -11   6   1      578.74      558.55     18.41 o 
 -10   6   1        1.06       -2.34      8.06 o 
  -9   6   1       34.10       37.49      5.65 o 
  -8   6   1      328.56      334.35     20.90 o 
  -7   6   1     1006.20     1005.09     17.82 o 
  -6   6   1       41.10       60.38      7.19 o 
  -5   6   1       13.19       50.06      8.60 o 
  -4   6   1     7396.68     7885.41    332.87 o 
  -3   6   1      514.00      561.91      8.85 o 
  -2   6   1       14.54       18.60      2.20 o 
  -1   6   1       16.79       17.38      2.44 o 
   0   6   1        5.37        9.47      2.82 o 
   1   6   1      509.42      515.14      6.78 o 
   2   6   1       62.83       78.36      8.94 o 
   3   6   1     4002.31     3390.55     64.77 o 
   4   6   1     3623.07     3390.41     57.38 o 
   5   6   1      408.60      408.94     19.89 o 
   6   6   1      212.69      241.09     11.83 o 
   7   6   1      106.63       99.18      9.68 o 
   8   6   1       18.41        5.51      6.99 o 
 -13   7   1      258.00      236.99     16.72 o 
 -12   7   1       43.87       50.09     10.05 o 
 -11   7   1      112.36      162.76     12.08 o 
 -10   7   1        2.79       -0.06      6.92 o 
  -9   7   1      397.24      354.62     11.25 o 
  -8   7   1      604.46      536.79     12.30 o 
  -7   7   1        1.87        1.21      3.61 o 
  -6   7   1        0.08       22.99      6.65 o 
  -5   7   1     1152.37     1096.11     15.15 o 
  -4   7   1      530.97      570.44      7.80 o 
  -3   7   1     1520.34     1505.33     12.75 o 
  -2   7   1     2809.49     2709.78     28.18 o 
  -1   7   1     1721.54     1740.85     18.84 o 
   0   7   1       12.96       11.68      2.54 o 
   1   7   1      592.02      517.27     15.34 o 
   2   7   1       19.68       30.85      3.47 o 
   3   7   1     1212.42     1163.92     23.92 o 
   4   7   1      189.65      214.07      7.41 o 
   5   7   1      809.64      734.42     27.95 o 
   6   7   1       33.57       26.74     11.83 o 
   7   7   1       66.67       82.65     10.08 o 
   8   7   1        5.67       -8.47      8.47 o 
 -12   8   1      111.48      114.65     12.43 o 
 -11   8   1      353.17      395.07     16.89 o 
 -10   8   1      245.82      287.87     18.28 o 
  -9   8   1      963.90      946.97     27.69 o 
  -8   8   1       65.62       73.62      7.83 o 
  -7   8   1      509.18      507.48     12.30 o 
  -6   8   1     1589.92     1595.10     22.78 o 
  -5   8   1       23.46       27.87      4.01 o 
  -4   8   1       23.75       28.04      3.65 o 
  -3   8   1      534.62      483.08      8.94 o 
  -2   8   1      538.88      516.31     18.95 o 
  -1   8   1      960.91      971.09     11.72 o 
   0   8   1       29.50       32.17      2.92 o 
   1   8   1      102.60      120.21      7.27 o 
   2   8   1        0.61        3.83      4.35 o 
   3   8   1       49.98       49.56      3.59 o 
   4   8   1       44.57       35.86      5.10 o 
   5   8   1      138.76      159.18     27.41 o 
   6   8   1       10.94       15.32     11.83 o 
 -12   9   1        9.13        7.65      7.08 o 
 -11   9   1       25.98       22.97      8.40 o 
 -10   9   1      410.52      394.57     13.81 o 
  -9   9   1      112.06      108.07      9.95 o 
  -8   9   1      781.29      782.58     16.53 o 
  -7   9   1      188.78      242.92     25.80 o 
  -6   9   1      991.06      993.56     14.50 o 
  -5   9   1      628.78      582.08     14.39 o 
  -4   9   1        0.76       11.56      2.79 o 
  -3   9   1      495.99      511.51      8.43 o 
  -2   9   1      267.14      282.88     16.66 o 
  -1   9   1       94.90       85.06     14.45 o 
   0   9   1       26.97       20.25      2.77 o 
   1   9   1     1178.25     1117.04     19.95 o 
   2   9   1       31.67       29.74      4.99 o 
   3   9   1      441.37      447.17      9.37 o 
   4   9   1       32.65       33.14      4.57 o 
   5   9   1       45.92       47.69      6.17 o 
 -12  10   1       73.43       46.27     15.00 o 
 -11  10   1       42.95       62.89     14.66 o 
 -10  10   1        6.84       19.29      8.23 o 
  -9  10   1      181.30      188.41     16.09 o 
  -8  10   1      102.76       75.97     14.24 o 
  -7  10   1       74.39       79.27      5.58 o 
  -6  10   1       53.06       54.85      5.70 o 
  -5  10   1      385.54      398.25      8.29 o 
  -4  10   1       54.70       62.45      3.93 o 
  -3  10   1     1356.99     1368.05     28.89 o 
  -2  10   1      404.23      432.86     14.38 o 
  -1  10   1      744.02      645.28     39.31 o 
   0  10   1      250.14      256.14      5.18 o 
   1  10   1      187.64      174.97      9.95 o 
   2  10   1      631.35      547.59     11.09 o 
   3  10   1      228.44      208.68     10.01 o 
   4  10   1      668.63      696.09     15.15 o 
   5  10   1      120.27      138.01     20.02 o 
 -11  11   1        3.19        1.69      8.67 o 
 -10  11   1      446.64      431.35     15.91 o 
  -9  11   1        1.85        3.11      4.79 o 
  -8  11   1       12.29       15.24      5.32 o 
  -7  11   1       36.96       38.44      6.18 o 
  -6  11   1       87.59       86.73     12.59 o 
  -5  11   1       26.21       35.67      4.48 o 
  -4  11   1     1192.61     1203.46     17.28 o 
  -3  11   1      183.90      182.63     11.15 o 
  -2  11   1      830.38      802.95     21.50 o 
  -1  11   1       17.33       28.65      6.18 o 
   0  11   1      225.69      235.38     15.57 o 
   1  11   1      174.59      150.99      5.51 o 
   2  11   1        5.18       10.26      4.47 o 
   3  11   1        3.62        2.23     10.82 o 
 -10  12   1      280.55      281.85     13.82 o 
  -9  12   1       37.97       19.23      5.71 o 
  -8  12   1        5.64        0.54      3.17 o 
  -7  12   1       63.65       59.80      6.24 o 
  -6  12   1       17.61       12.96      4.50 o 
  -5  12   1       10.86        9.23      4.01 o 
  -4  12   1       75.10       62.89     15.45 o 
  -3  12   1       56.54       62.49     14.78 o 
  -2  12   1       16.17       11.29     11.29 o 
  -1  12   1        3.13        4.74      6.65 o 
   0  12   1      466.39      451.65     12.58 o 
   1  12   1        4.47       11.46      8.36 o 
   2  12   1      424.65      470.80     24.39 o 
  -9  13   1       76.21       61.33      8.82 o 
  -8  13   1        4.77        9.64      5.68 o 
  -7  13   1        4.15        1.65      4.58 o 
  -6  13   1       95.81       82.73     10.40 o 
  -5  13   1       12.93       14.38     13.84 o 
  -4  13   1      345.78      349.54     27.15 o 
  -3  13   1      117.70      135.60     12.23 o 
  -2  13   1       76.28       89.90     11.02 o 
  -1  13   1       19.75       24.68      7.45 o 
   0  13   1       59.61       56.42     11.54 o 
  -7  14   1      118.50      114.93     13.57 o 
  -6  14   1        2.41       12.50     15.72 o 
  -5  14   1      350.55      392.00     31.85 o 
  -4  14   1      497.95      477.47     21.37 o 
  -3  14   1      245.28      225.90     15.99 o 
  -2  14   1       87.85       76.47     19.62 o 
   3 -15   2      223.43      235.71     14.78 o 
   4 -15   2        1.81       -1.88     11.42 o 
   5 -15   2      154.77      135.96     12.11 o 
   6 -15   2       73.32       70.08     10.72 o 
   7 -15   2       74.56       48.31      7.60 o 
   0 -14   2      492.65      470.04     14.77 o 
   1 -14   2        4.79        5.22      5.53 o 
   2 -14   2      581.30      548.02     18.14 o 
   3 -14   2        2.42       12.09      7.12 o 
   4 -14   2        3.78       12.49      4.80 o 
   5 -14   2      120.87      113.91      7.64 o 
   6 -14   2      187.44      188.12      9.37 o 
   7 -14   2      136.79      127.89      8.92 o 
   8 -14   2       20.58       27.11      6.02 o 
   9 -14   2       87.07       77.24      9.94 o 
  -2 -13   2       18.15       20.56      5.20 o 
  -1 -13   2        1.68        8.07      5.56 o 
   0 -13   2      236.33      244.29      6.66 o 
   1 -13   2      448.76      421.62      8.28 o 
   2 -13   2      108.24      103.21     13.98 o 
   3 -13   2      367.93      339.73     21.50 o 
   4 -13   2      133.34      151.34     10.32 o 
   5 -13   2      265.07      261.35     16.72 o 
   6 -13   2        0.18        4.43      4.66 o 
   7 -13   2        4.05        8.66      5.28 o 
   8 -13   2       19.06       11.09      5.79 o 
   9 -13   2      175.95      166.46     10.63 o 
  10 -13   2        3.91        6.99      7.90 o 
  -3 -12   2      359.10      355.58     14.38 o 
  -2 -12   2       77.57       85.54      5.24 o 
  -1 -12   2      187.74      174.47      8.45 o 
   0 -12   2      724.60      670.38     14.52 o 
   1 -12   2      109.81      119.53      8.72 o 
   2 -12   2      379.56      372.52     18.95 o 
   3 -12   2      531.14      533.00     14.85 o 
   4 -12   2      340.62      370.93     11.62 o 
   5 -12   2     1486.96     1488.98     23.15 o 
   6 -12   2       35.68       48.16      7.53 o 
   7 -12   2      509.47      495.95     13.48 o 
   8 -12   2        7.01       12.62      4.52 o 
   9 -12   2      331.24      278.69      9.17 o 
  10 -12   2        0.24       -4.05      6.35 o 
  11 -12   2       32.49       35.77      7.19 o 
  -5 -11   2        7.54        2.07      6.16 o 
  -4 -11   2      224.49      216.75      7.53 o 
  -3 -11   2      458.09      467.21     10.63 o 
  -2 -11   2       50.21       66.55      5.20 o 
  -1 -11   2        1.48        3.25      3.37 o 
   0 -11   2      107.36       87.30      6.07 o 
   1 -11   2     1651.01     1532.57     45.69 o 
   2 -11   2      101.79      110.38      5.48 o 
   3 -11   2       29.38       43.85      5.34 o 
   4 -11   2      392.77      384.30     11.08 o 
   5 -11   2      573.92      628.57     12.46 o 
   6 -11   2      878.51      866.72     14.94 o 
   7 -11   2      837.01      856.58     15.37 o 
   8 -11   2       96.13       84.81      6.78 o 
   9 -11   2     1600.38     1506.96     23.16 o 
  10 -11   2       37.74       38.63     19.40 o 
  11 -11   2       22.96       21.01      9.24 o 
  12 -11   2       38.56       44.03      9.49 o 
  -6 -10   2      576.96      613.31     36.28 o 
  -5 -10   2        1.39       -2.21      5.60 o 
  -4 -10   2       51.51       51.58      6.58 o 
  -3 -10   2        2.75        6.05      3.80 o 
  -2 -10   2      918.85      877.29     20.85 o 
  -1 -10   2        7.03       24.94      3.62 o 
   0 -10   2     1156.09     1194.57     12.83 o 
   1 -10   2        3.36        2.41      3.76 o 
   2 -10   2     1217.57     1187.67     16.40 o 
   3 -10   2     2083.23     2019.96     21.79 o 
   4 -10   2      361.40      339.27      9.10 o 
   5 -10   2      736.50      744.70     11.01 o 
   6 -10   2      122.26      137.12      8.03 o 
   7 -10   2       30.00       35.48      5.16 o 
   8 -10   2      644.03      706.82     13.31 o 
   9 -10   2     1119.52     1014.58     20.66 o 
  10 -10   2      212.14      258.99     14.14 o 
  11 -10   2      351.88      381.51     23.36 o 
  12 -10   2      497.09      530.70     22.77 o 
  -7  -9   2        1.30       -0.64      6.65 o 
  -6  -9   2      900.91      904.15     15.11 o 
  -5  -9   2       67.76       65.46      5.63 o 
  -4  -9   2      553.23      547.84     11.20 o 
  -3  -9   2      387.41      394.72     10.48 o 
  -2  -9   2      335.48      296.39     16.14 o 
  -1  -9   2       69.08       66.80      3.73 o 
   0  -9   2      881.64      850.54     14.57 o 
   1  -9   2      378.59      379.75      5.98 o 
   2  -9   2     2925.55     2891.18     27.02 o 
   3  -9   2       30.30       46.33      3.87 o 
   4  -9   2      897.62      853.32     10.23 o 
   5  -9   2     1310.30     1294.21     13.63 o 
   6  -9   2        3.59       14.58      4.04 o 
   7  -9   2       28.99        8.35      8.83 o 
   8  -9   2       93.05      117.72     13.64 o 
   9  -9   2      141.13      156.88     16.40 o 
  10  -9   2      499.19      552.04     25.20 o 
  11  -9   2        2.25       10.96      7.97 o 
  12  -9   2      729.22      765.50     26.13 o 
  -7  -8   2       11.35        9.94      9.41 o 
  -6  -8   2       24.28       46.04      6.60 o 
  -5  -8   2      127.85      171.10      8.33 o 
  -4  -8   2     1226.53     1213.33     13.37 o 
  -3  -8   2        2.40       -1.41      2.46 o 
  -2  -8   2      468.04      434.91      6.95 o 
  -1  -8   2      464.57      411.43      6.48 o 
   0  -8   2      160.53      154.80      6.52 o 
   1  -8   2       27.56       32.07      2.20 o 
   2  -8   2      500.15      488.73      6.18 o 
   3  -8   2       42.40       52.44      2.92 o 
   4  -8   2      503.29      476.20     13.70 o 
   5  -8   2      786.97      774.74     11.28 o 
   6  -8   2     1826.82     1834.31     26.51 o 
   7  -8   2     1430.88     1391.03     20.51 o 
   8  -8   2       99.00      121.81      8.72 o 
   9  -8   2        1.78        9.16      5.03 o 
  10  -8   2      219.72      216.96     10.50 o 
  11  -8   2      641.90      624.33     20.13 o 
  12  -8   2      291.51      314.05     21.57 o 
  -8  -7   2      913.08      954.81     23.52 o 
  -7  -7   2        0.19       12.63      8.74 o 
  -6  -7   2      460.19      457.11     14.65 o 
  -5  -7   2       66.46       62.24      4.45 o 
  -4  -7   2     1099.81     1103.12     16.23 o 
  -3  -7   2      779.06      740.21     13.46 o 
  -2  -7   2     2799.17     2846.09     39.74 o 
  -1  -7   2      959.97      917.05     13.62 o 
   0  -7   2     4008.22     3865.24     38.25 o 
   1  -7   2      253.96      316.95      3.62 o 
   2  -7   2     1662.92     1592.84     14.04 o 
   3  -7   2        0.73       27.92      4.77 o 
   4  -7   2       96.48      151.05      4.43 o 
   5  -7   2      187.12      188.86      6.67 o 
   6  -7   2      762.81      733.88     13.95 o 
   7  -7   2       52.43       51.96      7.06 o 
   8  -7   2     1706.64     1652.88     27.86 o 
   9  -7   2      157.11      177.70     10.25 o 
  10  -7   2       77.54       97.39      9.66 o 
  11  -7   2       28.52       37.56      8.75 o 
  12  -7   2       35.04       61.21      9.03 o 
  -9  -6   2       52.34       56.85     13.04 o 
  -8  -6   2       51.91       67.16      6.37 o 
  -7  -6   2      831.14      827.82     18.14 o 
  -6  -6   2     1251.68     1235.81     21.64 o 
  -5  -6   2      504.18      496.15     15.72 o 
  -4  -6   2      565.41      584.82     19.49 o 
  -3  -6   2      294.83      258.42     13.10 o 
  -2  -6   2       23.66       66.10      2.09 o 
  -1  -6   2     3624.22     3520.28     29.54 o 
   0  -6   2     2526.59     2672.08     21.45 o 
   1  -6   2      744.75      684.24      6.03 o 
   2  -6   2      575.07      580.71      7.29 o 
   3  -6   2       50.31       71.30      3.82 o 
   4  -6   2     1000.40     1118.23     14.14 o 
   5  -6   2      662.79      660.59     16.40 o 
   6  -6   2      195.88      197.90      7.34 o 
   7  -6   2     1301.88     1218.06     20.49 o 
   8  -6   2      119.17      115.13      8.04 o 
   9  -6   2     2690.58     2647.19     42.22 o 
  10  -6   2       39.13       53.83      8.28 o 
  11  -6   2      108.38       96.26      8.69 o 
  12  -6   2      466.87      510.83     20.14 o 
  13  -6   2       51.61       38.30     14.58 o 
 -10  -5   2        1.52        2.05      9.81 o 
  -9  -5   2        9.09       19.62      9.14 o 
  -8  -5   2      103.65       94.53      8.69 o 
  -7  -5   2      712.19      727.53     15.72 o 
  -6  -5   2      773.54      738.49     11.56 o 
  -5  -5   2      657.45      628.47     11.21 o 
  -4  -5   2      577.46      560.39     13.30 o 
  -3  -5   2      268.52      259.50      7.79 o 
  -2  -5   2      219.84      266.75      5.71 o 
  -1  -5   2      485.21      503.32     10.01 o 
   0  -5   2      329.36      313.34      3.59 o 
   1  -5   2     3198.57     3120.36     21.53 o 
   2  -5   2       40.86       48.99      2.11 o 
   3  -5   2     2667.46     2449.87     18.64 o 
   4  -5   2       16.44       58.65      3.82 o 
   5  -5   2     4221.03     4144.44     44.99 o 
   6  -5   2     2605.26     2610.73     33.18 o 
   7  -5   2       11.44       17.96      4.04 o 
   8  -5   2      387.08      393.91     20.23 o 
   9  -5   2     2014.12     1897.60     32.19 o 
  10  -5   2      868.10      826.85     20.65 o 
  11  -5   2     1411.23     1367.35     31.24 o 
  12  -5   2       95.38      117.35     19.96 o 
 -10  -4   2      114.87       88.09     10.89 o 
  -9  -4   2      155.20      175.04     29.70 o 
  -8  -4   2        0.72        3.11      3.91 o 
  -7  -4   2      888.94      863.79     13.52 o 
  -6  -4   2      908.51      838.74     11.81 o 
  -5  -4   2       34.45       47.23      3.33 o 
  -4  -4   2       66.60       66.62      8.13 o 
  -3  -4   2     2039.41     1899.98     17.82 o 
  -2  -4   2      162.65      139.05      7.73 o 
  -1  -4   2     1662.80     1410.39     21.85 o 
   0  -4   2       18.22       16.03      1.86 o 
   1  -4   2       80.80       72.66      3.67 o 
   2  -4   2       16.68       31.98      4.24 o 
   3  -4   2      338.33      405.54      9.07 o 
   4  -4   2     1953.82     1814.19     17.86 o 
   5  -4   2      680.50      574.02     12.43 o 
   6  -4   2        1.07       36.42      3.85 o 
   7  -4   2     3151.58     3079.00     59.60 o 
   8  -4   2      507.63      490.22     10.98 o 
   9  -4   2       32.43       46.15      6.98 o 
  10  -4   2       87.89       70.27      8.55 o 
  11  -4   2      366.47      359.89     12.92 o 
  12  -4   2        8.42        4.27      8.26 o 
 -11  -3   2      155.30      198.55     12.03 o 
 -10  -3   2        0.40       -0.98      4.68 o 
  -9  -3   2      567.50      560.88     16.39 o 
  -8  -3   2       19.51       22.29      4.52 o 
  -7  -3   2       29.41       45.82      3.56 o 
  -6  -3   2        0.96       12.95      3.01 o 
  -5  -3   2     1885.40     1776.37     18.40 o 
  -4  -3   2      488.56      493.85      8.87 o 
  -3  -3   2        8.88        9.75      2.04 o 
  -2  -3   2     6337.53     6166.45     57.35 o 
  -1  -3   2     1421.73     1503.21     28.42 o 
   0  -3   2      913.63      913.65      5.04 o 
   1  -3   2     2136.79     2132.70     12.02 o 
   2  -3   2     2310.29     2312.54     23.00 o 
   3  -3   2      142.54      213.37      9.94 o 
   4  -3   2      590.21      632.80     41.05 o 
   5  -3   2      717.69      646.32     17.67 o 
   6  -3   2      438.33      468.13     12.35 o 
   7  -3   2      677.96      636.30     22.91 o 
   8  -3   2      132.35      150.36      6.93 o 
   9  -3   2     1076.37      995.58     25.46 o 
  10  -3   2        4.25       39.61      7.53 o 
  11  -3   2      203.63      215.94     11.02 o 
  12  -3   2       54.70       62.15     13.68 o 
 -11  -2   2        1.76        4.88      5.68 o 
 -10  -2   2       66.62       52.52      8.88 o 
  -9  -2   2      108.49      102.44      5.75 o 
  -8  -2   2      465.15      474.18     13.16 o 
  -7  -2   2      731.24      652.66     11.11 o 
  -6  -2   2      971.67      940.58     14.85 o 
  -5  -2   2     1946.41     1841.00     18.54 o 
  -4  -2   2      744.33      807.14     14.58 o 
  -3  -2   2     1755.70     1767.30     20.83 o 
  -2  -2   2     2958.20     2906.45     22.05 o 
  -1  -2   2       98.61       53.01      3.83 o 
   0  -2   2      966.35     1021.27      8.24 o 
   1  -2   2      231.72      239.10      6.15 o 
   2  -2   2     1341.46     1307.67     19.42 o 
   3  -2   2     3618.02     3356.79     36.20 o 
   4  -2   2        5.15       37.53      3.42 o 
   5  -2   2      470.06      565.90     13.37 o 
   6  -2   2       15.03       14.33      3.23 o 
   7  -2   2        0.57       52.40     12.83 o 
   8  -2   2     1198.91     1191.44     18.43 o 
   9  -2   2       62.81       79.58     16.46 o 
  10  -2   2      678.10      628.98     15.20 o 
  11  -2   2     1114.01     1029.52     42.26 o 
  12  -2   2      117.97      120.42     20.90 o 
 -11  -1   2      191.50      218.63      9.31 o 
 -10  -1   2      359.33      333.58     14.77 o 
  -9  -1   2      121.21      103.04      6.85 o 
  -8  -1   2       12.03       32.87      4.66 o 
  -7  -1   2       89.02      129.23      5.35 o 
  -6  -1   2     1574.18     1465.18     22.24 o 
  -5  -1   2       92.68       86.71      3.42 o 
  -4  -1   2     5038.86     5263.35     54.44 o 
  -3  -1   2      232.64      240.11      4.28 o 
  -2  -1   2    14601.08    16580.05    208.19 o 
  -1  -1   2      760.27      862.18      4.14 o 
   0  -1   2      485.60      500.67      2.54 o 
   1  -1   2     1465.35     1634.77     21.50 o 
   2  -1   2     5425.91     5264.08     49.51 o 
   3  -1   2      456.44      392.18      5.64 o 
   4  -1   2     4163.47     3872.98     41.25 o 
   5  -1   2     8594.86     8429.47    109.85 o 
   6  -1   2     1110.63     1200.44     17.40 o 
   7  -1   2       20.13       37.91      5.27 o 
   8  -1   2       43.12       56.63      6.47 o 
   9  -1   2        5.33        7.04      5.41 o 
  10  -1   2        2.50       16.85      9.34 o 
  11  -1   2      178.87      159.16     19.69 o 
  12  -1   2      230.85      208.80     18.76 o 
 -12   0   2      247.68      242.90     12.88 o 
 -11   0   2       36.69       36.72      9.45 o 
 -10   0   2     1162.83     1040.17     17.63 o 
  -9   0   2      408.13      322.91     34.20 o 
  -8   0   2      417.75      418.26     12.69 o 
  -7   0   2       93.28       95.09      9.74 o 
  -6   0   2       30.14       24.10      3.21 o 
  -5   0   2       27.23       69.73      7.66 o 
  -4   0   2     6654.35     6400.36     67.08 o 
  -3   0   2     4155.29     3917.74     67.13 o 
  -2   0   2     5187.98     5064.92     42.90 o 
  -1   0   2     1278.42     1185.25     16.73 o 
   0   0   2       43.61       46.43      0.89 o 
   1   0   2      400.81      448.12      5.20 o 
   2   0   2     1067.00     1080.60      9.98 o 
   3   0   2       97.24      132.37      4.25 o 
   4   0   2     3241.86     3402.21     34.21 o 
   5   0   2      282.06      280.12      5.94 o 
   6   0   2     2174.70     2058.56     24.09 o 
   7   0   2       64.98      117.21      9.16 o 
   8   0   2     1417.53     1348.07     22.99 o 
   9   0   2      219.87      205.63     10.41 o 
  10   0   2       99.06       98.16     12.40 o 
  11   0   2        7.86        8.84      7.00 o 
 -12   1   2        9.47       16.43      7.29 o 
 -11   1   2        2.96        9.91      5.94 o 
 -10   1   2      225.89      231.71     13.57 o 
  -9   1   2      356.60      390.35     14.21 o 
  -8   1   2      669.54      662.41     15.91 o 
  -7   1   2      146.51      160.27      8.08 o 
  -6   1   2     2941.41     2839.07     34.81 o 
  -5   1   2      132.88      111.14      3.42 o 
  -4   1   2     5747.44     5485.72     54.69 o 
  -3   1   2     1938.47     1954.75     23.85 o 
  -2   1   2       66.79       71.18      3.51 o 
  -1   1   2     5091.16     4966.38    235.17 o 
   1   1   2      507.38      409.20      7.36 o 
   2   1   2      321.07      358.74     10.95 o 
   3   1   2      663.90      606.43     14.92 o 
   4   1   2     3597.98     3564.41     39.22 o 
   5   1   2        1.81       70.21      3.89 o 
   6   1   2      181.07      215.24      9.34 o 
   7   1   2     1524.49     1404.62     19.66 o 
   8   1   2      674.20      640.35     14.99 o 
   9   1   2       56.63       80.94     10.69 o 
  10   1   2      519.40      530.48     23.65 o 
  11   1   2        4.20        8.72      6.13 o 
 -12   2   2      403.46      392.15     26.14 o 
 -11   2   2       30.08       34.92      8.33 o 
 -10   2   2       75.68      103.04      9.47 o 
  -9   2   2     1136.44     1084.44     26.07 o 
  -8   2   2      165.70      138.11     10.21 o 
  -7   2   2     1008.69     1084.00     16.03 o 
  -6   2   2     2340.05     2265.44     38.64 o 
  -5   2   2      163.76      164.71      4.94 o 
  -4   2   2     5178.39     4877.81     48.84 o 
  -3   2   2       27.53       59.12      3.11 o 
  -2   2   2     9381.34     9339.43    106.76 o 
  -1   2   2     1686.45     1803.96     33.46 o 
   1   2   2      576.95      468.07     11.83 o 
   2   2   2       36.15       24.27      4.23 o 
   3   2   2       57.01       66.72      3.74 o 
   4   2   2      781.72      794.18     11.46 o 
   5   2   2     1221.56     1172.44     16.87 o 
   6   2   2      378.88      353.12     13.51 o 
   7   2   2        1.02       15.95      4.50 o 
   8   2   2      463.35      569.19     14.94 o 
   9   2   2      790.91      823.12     35.07 o 
  10   2   2      195.40      203.38     10.17 o 
 -12   3   2      602.49      635.20     30.57 o 
 -11   3   2      250.09      270.26     12.39 o 
 -10   3   2      165.44      204.29      8.46 o 
  -9   3   2      170.76      188.71     16.06 o 
  -8   3   2       67.07       86.17      6.33 o 
  -7   3   2     2556.84     2401.07     34.77 o 
  -6   3   2      808.46      752.85     10.07 o 
  -5   3   2     1118.24     1162.91     19.55 o 
  -4   3   2      742.03      710.59     11.69 o 
  -3   3   2     6445.95     6369.36     70.06 o 
  -2   3   2     2415.38     2800.73     36.08 o 
  -1   3   2        6.47       40.58      3.49 o 
   0   3   2      190.95      254.93      2.96 o 
   1   3   2        3.63        9.54      2.96 o 
   2   3   2      858.42      976.13     17.27 o 
   3   3   2     1323.92     1111.90     12.50 o 
   4   3   2      585.61      562.17     10.14 o 
   5   3   2      988.05      927.96     13.16 o 
   6   3   2      391.35      392.67     23.58 o 
   7   3   2      537.52      452.44     15.91 o 
   8   3   2      790.32      786.79     22.80 o 
   9   3   2      141.03      158.74     28.69 o 
  10   3   2       68.54       75.41      9.67 o 
 -13   4   2       21.92       22.75      9.03 o 
 -12   4   2        3.23       13.30     11.83 o 
 -11   4   2      730.41      743.91     16.72 o 
 -10   4   2        7.29       10.35     10.01 o 
  -9   4   2      186.69      172.82     13.37 o 
  -8   4   2     3999.02     3785.39     51.47 o 
  -7   4   2     3949.54     3887.77     50.02 o 
  -6   4   2      201.34      184.96      6.71 o 
  -5   4   2     1196.77     1137.85     15.16 o 
  -4   4   2       35.26       47.45      3.78 o 
  -3   4   2     4775.22     4857.81     53.12 o 
  -2   4   2      652.25      701.17     14.61 o 
  -1   4   2     5773.63     5736.25     84.26 o 
   0   4   2     1435.28     1382.68     20.96 o 
   1   4   2       66.92       60.74      7.12 o 
   2   4   2     1249.39     1285.53     26.21 o 
   3   4   2      193.08      236.25     12.50 o 
   4   4   2      197.10      198.01      9.03 o 
   5   4   2     2501.14     2453.25     33.32 o 
   6   4   2       87.74       96.48      5.84 o 
   7   4   2       41.29       73.16      6.03 o 
   8   4   2        0.14        3.58      5.43 o 
   9   4   2      175.30      172.55      9.50 o 
 -13   5   2       23.55       51.60     12.77 o 
 -12   5   2       27.29       21.86      8.04 o 
 -11   5   2       52.55       61.67      8.75 o 
 -10   5   2     1395.76     1330.41     22.61 o 
  -9   5   2       32.69       73.31      8.80 o 
  -8   5   2      751.57      793.35     16.67 o 
  -7   5   2      302.30      338.05     22.44 o 
  -6   5   2       42.66       66.64      5.41 o 
  -5   5   2      216.78      222.27     16.40 o 
  -4   5   2     5472.51     5479.55     64.74 o 
  -3   5   2     2903.88     3154.68     46.70 o 
  -2   5   2      475.98      511.85      8.15 o 
  -1   5   2      426.46      405.31     12.77 o 
   0   5   2     2324.87     2485.12     43.74 o 
   1   5   2     1652.54     1512.96     16.49 o 
   2   5   2        8.55       12.90      6.72 o 
   3   5   2     1692.36     1638.56     35.34 o 
   4   5   2       42.43       32.79      5.64 o 
   5   5   2      105.26      105.76     13.04 o 
   6   5   2      611.85      643.70     15.11 o 
   7   5   2       98.48      105.06     10.82 o 
   8   5   2      166.69      192.68      9.41 o 
   9   5   2      204.15      194.99     14.85 o 
 -13   6   2      210.91      203.81     15.22 o 
 -12   6   2      108.38      127.84     11.96 o 
 -11   6   2        1.80        3.04      6.31 o 
 -10   6   2      216.08      202.51     11.25 o 
  -9   6   2       74.71       68.34      6.45 o 
  -8   6   2      673.33      687.96     15.91 o 
  -7   6   2      291.32      305.88     12.03 o 
  -6   6   2      437.17      445.75      9.36 o 
  -5   6   2       37.42       86.83      7.59 o 
  -4   6   2     9435.22    10014.22    131.21 o 
  -3   6   2      474.09      473.96      5.40 o 
  -2   6   2      305.03      363.25      5.98 o 
  -1   6   2        1.19       10.88      1.15 o 
   0   6   2        2.74       12.46      2.07 o 
   1   6   2      333.16      395.76     10.13 o 
   2   6   2     1661.27     1612.53     30.91 o 
   3   6   2     1737.26     1740.43     31.04 o 
   4   6   2      254.62      303.31     17.60 o 
   5   6   2      190.57      183.17     10.48 o 
   6   6   2       28.41       36.55     12.36 o 
   7   6   2      130.35      126.99     17.87 o 
   8   6   2      324.84      344.03     27.01 o 
 -12   7   2      371.99      357.86     31.18 o 
 -11   7   2      219.21      248.05     13.61 o 
 -10   7   2      112.31      111.66     13.30 o 
  -9   7   2      503.88      524.21     20.96 o 
  -8   7   2       94.49       87.65      6.55 o 
  -7   7   2        2.82       13.30      6.52 o 
  -6   7   2      660.57      635.92     29.90 o 
  -5   7   2        1.84       23.12      3.99 o 
  -4   7   2     1265.39     1304.78     16.78 o 
  -3   7   2      795.01      803.19      9.07 o 
  -2   7   2     1049.15     1097.53     27.82 o 
  -1   7   2      580.72      618.17      8.33 o 
   0   7   2      470.73      546.88      6.45 o 
   1   7   2       24.53       25.40      3.35 o 
   2   7   2     1769.96     1606.18     20.56 o 
   3   7   2      113.16      116.53      7.86 o 
   4   7   2      796.38      756.46     28.49 o 
   5   7   2      118.05      153.47     10.89 o 
   6   7   2      524.39      532.84     28.89 o 
   7   7   2        0.45        6.45     12.09 o 
 -12   8   2       51.61       48.52      8.55 o 
 -11   8   2        3.05       47.77      7.78 o 
 -10   8   2      568.59      618.20     16.25 o 
  -9   8   2       60.91       79.11      8.83 o 
  -8   8   2      369.18      369.00     13.37 o 
  -7   8   2      217.63      257.05     24.73 o 
  -6   8   2      885.20      993.80     38.17 o 
  -5   8   2        5.82       33.12      8.57 o 
  -4   8   2     1205.32     1233.90     12.83 o 
  -3   8   2        7.23        3.18      1.89 o 
  -2   8   2        9.13       25.40      5.78 o 
  -1   8   2      121.71      123.37     12.50 o 
   0   8   2       83.48       87.61      5.89 o 
   1   8   2      256.72      224.61      4.48 o 
   2   8   2      236.56      240.67      5.77 o 
   3   8   2       58.91       51.12      4.39 o 
   4   8   2       42.58       46.33      5.36 o 
   5   8   2      175.52      198.88     42.73 o 
   6   8   2      127.35      137.88     12.50 o 
 -12   9   2       39.97       60.93     15.20 o 
 -11   9   2      156.19      170.37     17.99 o 
 -10   9   2       49.58       61.53     21.77 o 
  -9   9   2      473.92      476.34     34.34 o 
  -8   9   2     2016.00     1880.48     30.07 o 
  -7   9   2       64.19       50.50     10.89 o 
  -6   9   2     2620.02     2668.73     29.97 o 
  -5   9   2       87.41      140.43      5.19 o 
  -4   9   2       81.39       93.60      3.92 o 
  -3   9   2     1575.11     1523.80     41.39 o 
  -2   9   2        1.77       -4.43      5.24 o 
  -1   9   2      142.42      149.17      9.41 o 
   0   9   2       60.97       81.67     10.70 o 
   1   9   2      124.89      123.73      7.53 o 
   2   9   2     1269.34     1240.48     17.00 o 
   3   9   2       11.91       24.40      5.54 o 
   4   9   2        3.01       11.96      5.64 o 
   5   9   2       48.24       39.24      6.55 o 
 -12  10   2       72.13       80.63     14.65 o 
 -11  10   2       81.90      110.00     12.74 o 
 -10  10   2       23.49       16.75     12.83 o 
  -9  10   2       10.95       17.10      7.75 o 
  -8  10   2      247.51      207.32      6.60 o 
  -7  10   2     1554.30     1481.01     23.77 o 
  -6  10   2     1250.57     1248.56     16.80 o 
  -5  10   2        1.90        5.04      3.32 o 
  -4  10   2     1435.28     1394.96     18.07 o 
  -3  10   2      304.14      338.79     21.23 o 
  -2  10   2       45.01       34.67     11.83 o 
  -1  10   2      333.99      325.35     20.83 o 
   0  10   2      534.70      514.56     19.45 o 
   1  10   2      374.01      388.08      9.73 o 
   2  10   2      150.80      138.94      9.13 o 
   3  10   2      440.96      427.45     12.77 o 
   4  10   2      699.84      725.35     16.95 o 
 -11  11   2       54.88       64.11     11.88 o 
 -10  11   2       30.06       25.16     14.06 o 
  -9  11   2       11.40       16.09      5.95 o 
  -8  11   2      337.97      309.25     10.58 o 
  -7  11   2        5.45        9.99      4.45 o 
  -6  11   2       11.65       16.33      4.45 o 
  -5  11   2      848.49      824.86     22.87 o 
  -4  11   2       34.59       21.37     12.77 o 
  -3  11   2      503.22      433.53     16.93 o 
  -2  11   2       73.50       60.20      8.87 o 
  -1  11   2       77.31       92.83      8.50 o 
   0  11   2       38.20       44.63      8.55 o 
   1  11   2      556.58      489.39     15.44 o 
   2  11   2        0.06        7.69      6.12 o 
   3  11   2      432.43      479.04     26.74 o 
 -10  12   2        2.70        3.16      4.78 o 
  -9  12   2       57.25       49.26      9.17 o 
  -8  12   2      400.03      360.80     17.55 o 
  -7  12   2       49.10       55.79      9.95 o 
  -6  12   2      230.28      216.83      7.00 o 
  -5  12   2       19.55       31.04      9.27 o 
  -4  12   2      187.98      173.36     13.71 o 
  -3  12   2      235.38      210.99     13.84 o 
  -2  12   2       16.10       22.58      8.33 o 
  -1  12   2      340.58      397.74     26.88 o 
   0  12   2       21.59       29.17      7.61 o 
   1  12   2      101.00      108.20     10.09 o 
  -9  13   2      180.68      163.62     19.68 o 
  -8  13   2       23.65       16.67     12.05 o 
  -7  13   2       29.19       39.87      9.54 o 
  -6  13   2       37.55       31.58     10.75 o 
  -5  13   2       32.28       32.79     10.21 o 
  -4  13   2       14.32       17.60      9.00 o 
  -3  13   2       11.83       17.87     14.38 o 
  -2  13   2        2.20       -4.52      6.75 o 
  -1  13   2      225.66      235.63     21.23 o 
  -6  14   2      598.50      689.80     29.43 o 
  -5  14   2      542.94      571.14     25.94 o 
   2 -15   3      470.67      515.88     22.85 o 
   3 -15   3       94.28      103.21     10.75 o 
   4 -15   3       65.85       64.37     15.99 o 
   5 -15   3      274.31      307.90     10.55 o 
   6 -15   3       55.62       57.23      7.48 o 
   7 -15   3      363.29      360.31     11.16 o 
   0 -14   3      618.79      601.45     17.25 o 
   1 -14   3      861.17      802.42     13.63 o 
   2 -14   3       91.55       98.50      9.14 o 
   3 -14   3       22.21       13.71     10.75 o 
   4 -14   3       63.82       59.54      9.12 o 
   5 -14   3      426.42      431.00     10.66 o 
   6 -14   3       81.49      100.47      6.60 o 
   7 -14   3       55.97       53.78      7.04 o 
   8 -14   3      219.11      213.94     18.06 o 
   9 -14   3       91.73       80.49      9.31 o 
  -2 -13   3       14.40       13.88      6.88 o 
  -1 -13   3       40.59       51.32      6.68 o 
   0 -13   3     1248.33     1182.46     17.75 o 
   1 -13   3       40.76       50.41      5.30 o 
   2 -13   3      678.82      646.39     25.53 o 
   3 -13   3      303.83      306.22     13.24 o 
   4 -13   3       18.16       22.10      4.58 o 
   5 -13   3        8.37       12.58      4.10 o 
   6 -13   3      134.00      150.75      6.90 o 
   7 -13   3        0.77       10.87      4.68 o 
   8 -13   3      129.11      128.96      9.03 o 
   9 -13   3      179.21      167.67     12.82 o 
  10 -13   3      559.44      599.84     16.46 o 
  -3 -12   3        8.64       11.03      8.20 o 
  -2 -12   3      227.93      236.18      9.04 o 
  -1 -12   3      194.58      199.54      7.09 o 
   0 -12   3      776.91      728.31     10.88 o 
   1 -12   3      238.54      253.99     10.66 o 
   2 -12   3      737.20      704.31     23.79 o 
   3 -12   3       61.30       62.78      9.81 o 
   4 -12   3     1282.67     1283.77     17.91 o 
   5 -12   3        6.41        6.03      3.95 o 
   6 -12   3      680.00      696.19     13.94 o 
   7 -12   3       32.02       50.72      6.36 o 
   8 -12   3       34.00       37.07      4.94 o 
   9 -12   3      484.00      475.98     15.99 o 
  10 -12   3       29.05       44.27      8.09 o 
  11 -12   3      255.76      275.58     12.46 o 
  -4 -11   3       57.07       47.44      7.02 o 
  -3 -11   3      155.37      158.00      6.64 o 
  -2 -11   3     1152.35     1177.30     15.96 o 
  -1 -11   3      118.46      103.10      8.61 o 
   0 -11   3     1365.20     1297.77     19.41 o 
   1 -11   3       16.83       24.01      5.53 o 
   2 -11   3       92.54       88.13      4.96 o 
   3 -11   3      822.69      907.41     51.17 o 
   4 -11   3      163.82      181.75     10.34 o 
   5 -11   3     2636.56     2621.19     30.77 o 
   6 -11   3     1102.06     1083.35     19.45 o 
   7 -11   3       69.02       68.76      6.11 o 
   8 -11   3      701.06      665.64     12.14 o 
   9 -11   3       61.56       57.30      6.43 o 
  10 -11   3        0.71       -0.25      4.62 o 
  11 -11   3      241.84      275.14     16.38 o 
  -5 -10   3      182.28      209.18      7.30 o 
  -4 -10   3       25.69       17.32      4.65 o 
  -3 -10   3      201.99      203.63      7.27 o 
  -2 -10   3       72.53      115.77      9.11 o 
  -1 -10   3      178.52      210.81      6.45 o 
   0 -10   3      401.40      354.23      7.76 o 
   1 -10   3      434.19      409.60      8.05 o 
   2 -10   3      112.66      100.29      3.31 o 
   3 -10   3      552.40      516.84      8.69 o 
   4 -10   3       36.91       52.37      4.45 o 
   5 -10   3      274.61      295.12     14.57 o 
   6 -10   3        0.55       10.55      3.16 o 
   7 -10   3     2474.72     2429.95     28.72 o 
   8 -10   3      430.57      457.46      9.70 o 
   9 -10   3      117.73      131.86     17.07 o 
  10 -10   3      146.61      154.00     12.06 o 
  11 -10   3       29.25       44.58      8.30 o 
  12 -10   3        0.43        0.67      6.50 o 
  -7  -9   3        8.86        3.23      5.11 o 
  -6  -9   3      219.91      234.12     10.55 o 
  -5  -9   3      192.12      195.12      8.84 o 
  -4  -9   3      493.27      487.23     23.52 o 
  -3  -9   3       79.29       84.31      7.68 o 
  -2  -9   3      548.89      568.98      9.38 o 
  -1  -9   3        1.43        8.90      4.33 o 
   0  -9   3      270.50      251.23      7.91 o 
   1  -9   3     1709.46     1687.13     17.46 o 
   2  -9   3       36.39       49.29      2.50 o 
   3  -9   3     1519.11     1518.69     20.15 o 
   4  -9   3     1225.63     1216.67     15.35 o 
   5  -9   3       30.38      121.38      4.70 o 
   6  -9   3      137.87      119.50      6.11 o 
   7  -9   3     1125.25     1032.01     19.96 o 
   8  -9   3        0.22       -2.47      6.98 o 
   9  -9   3      569.17      537.39     16.68 o 
  10  -9   3       18.06       14.23      6.92 o 
  11  -9   3      259.34      273.30     15.13 o 
  12  -9   3       16.66       69.69     11.50 o 
  -8  -8   3      180.92      181.29     16.40 o 
  -7  -8   3      237.63      243.64     15.86 o 
  -6  -8   3      170.65      187.29      8.98 o 
  -5  -8   3     1822.67     1766.09     55.10 o 
  -4  -8   3      213.47      197.24      7.15 o 
  -3  -8   3       75.49       76.62      4.31 o 
  -2  -8   3      675.99      663.00      7.25 o 
  -1  -8   3     2070.72     1982.36     17.92 o 
   0  -8   3       59.55       46.82      3.60 o 
   1  -8   3      633.42      607.14     10.80 o 
   2  -8   3      711.68      748.03      7.80 o 
   3  -8   3     2981.54     2965.90     29.63 o 
   4  -8   3       19.62       34.09      3.59 o 
   5  -8   3     1108.85     1079.58     12.62 o 
   6  -8   3      816.07      767.38     18.48 o 
   7  -8   3      413.89      424.39     10.29 o 
   8  -8   3        0.81       -2.39      4.96 o 
   9  -8   3       77.51       76.93      8.70 o 
  10  -8   3       47.49       69.09     15.99 o 
  11  -8   3        4.59       -4.12      7.22 o 
  12  -8   3      163.39      166.25     11.83 o 
  -8  -7   3       35.23       49.45      6.85 o 
  -7  -7   3       39.78       39.41      4.90 o 
  -6  -7   3       85.30       85.13     10.21 o 
  -5  -7   3       37.41       43.33      6.05 o 
  -4  -7   3      313.69      357.57     20.02 o 
  -3  -7   3      595.96      568.42      9.68 o 
  -2  -7   3      421.22      442.53      7.82 o 
  -1  -7   3      748.82      744.26      7.15 o 
   0  -7   3      337.10      352.35      5.34 o 
   1  -7   3     4177.72     4341.19     32.08 o 
   2  -7   3      165.83      181.71      2.95 o 
   3  -7   3      377.41      406.29     10.38 o 
   4  -7   3      354.46      316.10      4.94 o 
   5  -7   3     3000.63     2908.92     32.58 o 
   6  -7   3      604.17      563.41     10.30 o 
   7  -7   3     1763.09     1784.19     24.03 o 
   8  -7   3      161.07      155.81     15.59 o 
   9  -7   3      399.19      399.55     18.03 o 
  10  -7   3       16.07       23.09     10.06 o 
  11  -7   3       10.47       26.14      8.52 o 
  12  -7   3       20.28       33.80      9.77 o 
  -9  -6   3      247.29      281.90     10.13 o 
  -8  -6   3      732.85      713.19     13.85 o 
  -7  -6   3      123.92      158.98     11.69 o 
  -6  -6   3      162.83      187.74     10.62 o 
  -5  -6   3      761.66      739.06     12.59 o 
  -4  -6   3     2272.34     2114.67     61.28 o 
  -3  -6   3      130.64      143.29      4.68 o 
  -2  -6   3     1988.43     1847.39     15.05 o 
  -1  -6   3      781.50      749.86      6.56 o 
   0  -6   3       47.58       45.04      2.91 o 
   1  -6   3     6362.37     6344.03     48.07 o 
   2  -6   3      504.74      591.77      5.02 o 
   3  -6   3     5154.18     5382.25     49.04 o 
   4  -6   3      459.06      487.45      5.87 o 
   5  -6   3        5.49      138.56      7.73 o 
   6  -6   3      241.96      224.04      6.55 o 
   7  -6   3       63.75       54.80     12.63 o 
   8  -6   3     1331.11     1317.15     28.93 o 
   9  -6   3      579.82      548.35     20.48 o 
  10  -6   3      469.89      498.84     16.83 o 
  11  -6   3      414.97      421.02     18.21 o 
  12  -6   3       72.46       85.20     11.56 o 
 -10  -5   3      491.61      554.49     18.62 o 
  -9  -5   3        0.63       -5.60      5.84 o 
  -8  -5   3      333.61      338.59      9.15 o 
  -7  -5   3       15.04       16.98      3.64 o 
  -6  -5   3     4117.35     4114.68     46.22 o 
  -5  -5   3      491.31      466.77      8.50 o 
  -4  -5   3      761.61      684.02     12.77 o 
  -3  -5   3       47.71       39.39      3.27 o 
  -2  -5   3      681.14      772.85      5.82 o 
  -1  -5   3     1966.33     1986.00     13.84 o 
   0  -5   3     1956.88     1807.42     13.07 o 
   1  -5   3      397.71      414.48      4.11 o 
   2  -5   3      245.98      218.31      8.06 o 
   3  -5   3     2535.84     2965.87     24.20 o 
   4  -5   3     6526.43     6486.20     75.39 o 
   5  -5   3     3071.00     2982.04     38.20 o 
   6  -5   3       30.93       48.06      5.78 o 
   7  -5   3       50.01       49.23      4.89 o 
   8  -5   3      467.79      448.25     12.88 o 
   9  -5   3      738.47      745.97     23.09 o 
  10  -5   3     1718.83     1629.37     32.23 o 
  11  -5   3      529.92      567.78     34.74 o 
  12  -5   3      318.86      324.59     23.85 o 
 -10  -4   3      518.27      567.12     14.34 o 
  -9  -4   3        0.69       -1.03      3.18 o 
  -8  -4   3      581.68      531.83     20.96 o 
  -7  -4   3       20.43       20.29      4.70 o 
  -6  -4   3        4.68        3.15      4.50 o 
  -5  -4   3      819.12      753.12     14.65 o 
  -4  -4   3     4589.18     4591.12     45.75 o 
  -3  -4   3      426.92      404.70      4.61 o 
  -2  -4   3     2263.13     2292.46     19.21 o 
  -1  -4   3      345.18      353.34      3.84 o 
   0  -4   3      242.40      275.42      3.16 o 
   1  -4   3      115.63      114.85      2.97 o 
   2  -4   3     1499.70     1676.41     12.46 o 
   3  -4   3        2.48      334.38      4.94 o 
   4  -4   3     1117.33     1129.13     14.24 o 
   5  -4   3      310.56      299.34      8.80 o 
   6  -4   3     2110.81     2050.03     29.56 o 
   7  -4   3     1492.62     1396.01     19.15 o 
   8  -4   3       83.99       97.99      6.37 o 
   9  -4   3      540.62      509.84     19.24 o 
  10  -4   3       12.49       25.77     12.16 o 
  11  -4   3       68.12      114.99     13.84 o 
  12  -4   3      636.98      648.19     22.88 o 
 -11  -3   3      121.78      128.74     20.76 o 
 -10  -3   3      441.91      443.07     15.92 o 
  -9  -3   3        6.93        1.08      5.04 o 
  -8  -3   3      461.82      474.22     10.21 o 
  -7  -3   3        0.66       23.89      4.61 o 
  -6  -3   3        2.23        5.14      2.56 o 
  -5  -3   3       51.12       62.48      3.85 o 
  -4  -3   3      106.26      170.28      3.85 o 
  -3  -3   3      300.99      308.02      3.70 o 
  -2  -3   3     2735.26     2692.94     16.96 o 
  -1  -3   3      387.31      345.76      4.19 o 
   0  -3   3      919.26      772.29      4.47 o 
   1  -3   3     7576.17     7129.24     49.86 o 
   2  -3   3       63.09      105.04      3.16 o 
   3  -3   3     1327.60     1388.12     22.51 o 
   4  -3   3        2.39       76.23      6.99 o 
   5  -3   3      642.90      608.90      8.88 o 
   6  -3   3      887.45      851.00     18.48 o 
   7  -3   3        8.39       41.69      5.62 o 
   8  -3   3     1428.10     1322.14     23.45 o 
   9  -3   3      121.81      108.29     11.56 o 
  10  -3   3      176.50      199.76      9.79 o 
  11  -3   3       44.74       34.85     11.45 o 
  12  -3   3        6.80       18.41      7.22 o 
 -11  -2   3      150.07      145.58     12.31 o 
 -10  -2   3       10.70        7.66      5.58 o 
  -9  -2   3      520.74      539.05     15.16 o 
  -8  -2   3      272.17      289.14      6.65 o 
  -7  -2   3     1248.68     1230.15     18.58 o 
  -6  -2   3      490.01      539.15     22.04 o 
  -5  -2   3      361.47      337.75     10.35 o 
  -4  -2   3     2230.53     2374.91     23.58 o 
  -3  -2   3     2161.92     2117.83     21.57 o 
  -2  -2   3      949.64      930.76      5.75 o 
  -1  -2   3    10858.97    10581.04    125.00 o 
   0  -2   3     2545.07     2790.83     15.73 o 
   1  -2   3    13788.93    14778.41    236.61 o 
   2  -2   3      238.95      334.01      8.20 o 
   3  -2   3      582.73      680.46     11.42 o 
   4  -2   3      302.47      416.08      7.58 o 
   5  -2   3       53.58       59.77      4.46 o 
   6  -2   3       34.64       44.59     12.43 o 
   7  -2   3      499.11      496.08     15.54 o 
   8  -2   3        3.00       22.71      4.99 o 
   9  -2   3      322.23      304.10     12.20 o 
  10  -2   3      651.53      633.68     18.15 o 
  11  -2   3        6.19       10.76     15.92 o 
  12  -2   3       34.86       29.60     20.56 o 
 -12  -1   3      385.29      390.31     14.88 o 
 -11  -1   3      193.70      189.70     26.34 o 
 -10  -1   3       59.10       43.79      8.26 o 
  -9  -1   3     1908.58     1771.46     23.04 o 
  -8  -1   3      695.51      632.92      9.93 o 
  -7  -1   3      713.31      678.60     13.06 o 
  -6  -1   3      358.41      392.20     30.71 o 
  -5  -1   3     1600.74     1437.13     16.01 o 
  -4  -1   3     3096.52     3450.99     67.13 o 
  -3  -1   3     4593.04     4659.32     39.67 o 
  -2  -1   3       43.51       47.39      1.36 o 
  -1  -1   3      364.82      363.22      8.42 o 
   0  -1   3      947.80      837.54      5.18 o 
   1  -1   3    27684.32    30283.10   1535.55 o 
   2  -1   3     2864.33     2896.53     27.71 o 
   3  -1   3     6968.08     6361.83     70.26 o 
   4  -1   3      617.32      503.43     13.77 o 
   5  -1   3     2589.98     2620.23     34.44 o 
   6  -1   3        0.26        8.45     10.68 o 
   7  -1   3       44.30       36.11      4.56 o 
   8  -1   3      131.19      121.63     10.74 o 
   9  -1   3      848.07      805.47     19.49 o 
  10  -1   3       40.04       54.68      8.48 o 
  11  -1   3      294.78      299.57     19.91 o 
 -12   0   3       38.44       32.59     10.07 o 
 -11   0   3      203.29      221.21     18.21 o 
 -10   0   3      162.13      155.21     12.23 o 
  -9   0   3      186.22      220.83      8.20 o 
  -8   0   3      656.83      603.54     14.44 o 
  -7   0   3      527.88      495.51     14.78 o 
  -6   0   3      714.29      736.01     16.53 o 
  -5   0   3      127.95      240.02     10.15 o 
  -4   0   3      430.44      402.66      6.60 o 
  -3   0   3     5068.78     4958.77     63.70 o 
  -2   0   3      699.96      684.11      7.22 o 
  -1   0   3      256.34      299.70      4.30 o 
   0   0   3     6677.02     7056.65     69.32 o 
   1   0   3     7590.54     7226.65     76.71 o 
   2   0   3      156.15      153.44     16.13 o 
   3   0   3     4541.44     4405.86     61.75 o 
   4   0   3       68.45       58.31      4.17 o 
   5   0   3      887.65      839.45     11.45 o 
   6   0   3        7.75       16.84      3.90 o 
   7   0   3      694.61      665.65     14.59 o 
   8   0   3        1.05        9.20      7.17 o 
   9   0   3      289.81      312.22     20.23 o 
  10   0   3       67.23       62.45      7.36 o 
  11   0   3      197.29      199.98     25.26 o 
 -12   1   3       59.67       59.25     11.45 o 
 -11   1   3      150.98      149.03     10.48 o 
 -10   1   3        1.07        2.00      6.65 o 
  -9   1   3      899.91      876.99     16.15 o 
  -8   1   3        0.21        7.96      5.64 o 
  -7   1   3      258.08      266.74      7.14 o 
  -6   1   3      108.62       93.61      5.31 o 
  -5   1   3      105.62       85.69      3.66 o 
  -4   1   3       19.00        8.99      3.02 o 
  -3   1   3      606.22      487.87      6.04 o 
  -2   1   3      911.95      870.71     29.43 o 
  -1   1   3     1870.99     1877.96     13.97 o 
   0   1   3     1112.65     1142.40     18.41 o 
   1   1   3     1234.97     1215.36     17.20 o 
   2   1   3     1644.28     1633.07     19.66 o 
   3   1   3      385.74      478.92     17.47 o 
   4   1   3       42.82       39.86      3.33 o 
   5   1   3      494.62      430.34      9.67 o 
   6   1   3     1596.37     1552.44     23.23 o 
   7   1   3      311.76      299.48     22.51 o 
   8   1   3      509.84      477.09     14.22 o 
   9   1   3      975.44      909.04     33.66 o 
  10   1   3        0.64       18.33      7.45 o 
  11   1   3        5.81       15.55     19.49 o 
 -12   2   3        0.52        0.61      5.77 o 
 -11   2   3       16.34       22.04      8.84 o 
 -10   2   3      732.24      693.64     24.93 o 
  -9   2   3      145.16      160.73     15.05 o 
  -8   2   3     1041.32     1007.14     21.23 o 
  -7   2   3     1447.19     1425.05     17.19 o 
  -6   2   3       19.72       23.03      4.77 o 
  -5   2   3      555.81      546.44     11.29 o 
  -4   2   3     5950.76     6032.82     66.37 o 
  -3   2   3      170.76      244.08      6.65 o 
  -2   2   3       86.40      133.23      5.18 o 
  -1   2   3     1459.09       46.77      0.81 o 
   0   2   3      852.53      812.90     12.09 o 
   1   2   3      792.81      677.57     15.45 o 
   2   2   3      644.00      631.07     14.24 o 
   3   2   3     3885.08     3940.12     62.35 o 
   4   2   3      438.62      476.86      9.59 o 
   5   2   3        6.16       20.80      4.37 o 
   6   2   3       68.41       69.94     11.49 o 
   7   2   3       24.52       24.08      5.65 o 
   8   2   3     1036.81     1039.10     21.75 o 
   9   2   3       56.97       75.58     17.20 o 
  10   2   3      296.81      266.42     18.62 o 
 -12   3   3      100.49      107.37     13.68 o 
 -11   3   3       70.09       72.69     11.07 o 
 -10   3   3      110.62      140.52      8.73 o 
  -9   3   3        2.45       12.80      8.13 o 
  -8   3   3      483.81      475.45     11.43 o 
  -7   3   3     1806.30     1642.08     22.59 o 
  -6   3   3     2235.88     2062.21     22.85 o 
  -5   3   3      546.25      544.16      7.70 o 
  -4   3   3      204.17      166.56      4.96 o 
  -3   3   3     1785.33     1527.09     16.62 o 
  -2   3   3     2774.23     2938.06     66.79 o 
  -1   3   3     1574.13     1660.87     27.95 o 
   1   3   3       52.95       73.78      4.70 o 
   2   3   3     2021.18     1972.91     29.16 o 
   3   3   3      276.04      345.10      8.03 o 
   4   3   3      780.22      764.63     19.82 o 
   5   3   3     1203.67     1227.19     19.62 o 
   6   3   3       82.96       84.37      6.32 o 
   7   3   3      842.37      786.23     15.30 o 
   8   3   3      264.50      283.27     10.40 o 
   9   3   3        3.51        9.14      5.61 o 
  10   3   3      482.01      449.67     26.88 o 
 -13   4   3      105.44      107.42     11.82 o 
 -12   4   3      111.45      129.03     10.90 o 
 -11   4   3        5.39       13.27      7.59 o 
 -10   4   3      125.43      109.33      7.22 o 
  -9   4   3      658.49      633.01     12.96 o 
  -8   4   3       44.92       52.44      6.10 o 
  -7   4   3      487.10      443.28     13.57 o 
  -6   4   3      142.05      152.04      9.00 o 
  -5   4   3        4.43       14.02      2.95 o 
  -4   4   3      567.52      425.54      8.08 o 
  -3   4   3      132.97      290.59      5.46 o 
  -2   4   3     8183.65     9032.71    469.74 o 
  -1   4   3      794.79      764.52     17.87 o 
   0   4   3     1960.78     2014.75     49.05 o 
   1   4   3      182.29      152.66      6.45 o 
   2   4   3        6.55        6.05      3.90 o 
   3   4   3       77.96       97.56     10.62 o 
   4   4   3     2045.06     1952.89     24.47 o 
   5   4   3        4.16        0.12      5.32 o 
   6   4   3      343.13      353.50     19.62 o 
   7   4   3      750.47      690.81     17.34 o 
   8   4   3      252.41      239.44     10.40 o 
   9   4   3       36.82       52.47      9.34 o 
 -13   5   3      350.76      381.66     23.95 o 
 -12   5   3       65.65       56.84     12.59 o 
 -11   5   3      676.00      677.32     24.66 o 
 -10   5   3     1049.85     1013.73     22.25 o 
  -9   5   3      876.70      851.88     16.06 o 
  -8   5   3       27.06       41.90      6.10 o 
  -7   5   3        1.32        0.46      3.90 o 
  -6   5   3     1325.37     1345.75     22.71 o 
  -5   5   3      480.83      577.81     11.09 o 
  -4   5   3     4026.59     4267.18     54.42 o 
  -3   5   3      783.79      697.26     13.51 o 
  -2   5   3      803.65      839.64     15.05 o 
  -1   5   3      448.16      464.71     10.21 o 
   0   5   3     1844.51     1846.33     23.54 o 
   1   5   3       84.08       80.90      6.05 o 
   2   5   3      595.08      662.79     21.50 o 
   3   5   3     1506.43     1454.59     26.88 o 
   4   5   3      413.68      421.03     20.29 o 
   5   5   3      316.38      350.34     13.57 o 
   6   5   3      160.36      161.93     18.01 o 
   7   5   3      317.44      335.56     25.26 o 
   8   5   3      598.95      605.94     34.54 o 
 -12   6   3        0.71       -5.16      7.79 o 
 -11   6   3      412.81      406.81     20.62 o 
 -10   6   3       13.35       51.89     10.73 o 
  -9   6   3      781.98      766.74     18.18 o 
  -8   6   3      748.04      671.21     16.06 o 
  -7   6   3      268.73      268.49     10.55 o 
  -6   6   3       72.79       94.06      6.53 o 
  -5   6   3      767.44      772.99     12.01 o 
  -4   6   3        6.93       12.51      4.84 o 
  -3   6   3       25.74       52.33      4.84 o 
  -2   6   3        1.72       65.98      5.78 o 
  -1   6   3     1109.46     1158.00     27.55 o 
   0   6   3     1070.99     1011.20      8.41 o 
   1   6   3      833.71      757.83      8.15 o 
   2   6   3     1084.97     1089.46     31.31 o 
   3   6   3        8.28       26.88      6.18 o 
   4   6   3      144.29      158.44     15.86 o 
   5   6   3       23.84       20.56      7.26 o 
   6   6   3       46.59       63.97      9.41 o 
   7   6   3      430.09      392.14     28.76 o 
   8   6   3       22.67       34.67     16.53 o 
 -12   7   3       99.79       96.12      9.59 o 
 -11   7   3      179.01      179.07     12.57 o 
 -10   7   3      229.23      227.56     14.18 o 
  -9   7   3       41.91       49.01     10.31 o 
  -8   7   3       43.72       37.68      6.76 o 
  -7   7   3      229.84      212.52     15.25 o 
  -6   7   3        3.80       39.63      5.07 o 
  -5   7   3      387.82      386.69     10.44 o 
  -4   7   3       87.39      105.08      3.99 o 
  -3   7   3       20.30       16.90      5.27 o 
  -2   7   3      216.08      245.39      9.68 o 
  -1   7   3      882.53      962.34     19.49 o 
   0   7   3        3.05       16.85      3.66 o 
   1   7   3      185.31      181.09      8.38 o 
   2   7   3      120.50       93.20     11.83 o 
   3   7   3      609.59      602.10     12.04 o 
   4   7   3      724.66      777.42     31.71 o 
   5   7   3       11.74       11.69      7.39 o 
   6   7   3        0.77        8.74      7.66 o 
   7   7   3      152.38      120.01     13.44 o 
 -12   8   3       95.39       92.17     16.00 o 
 -11   8   3      657.32      607.36     21.02 o 
 -10   8   3      462.57      445.07     37.76 o 
  -9   8   3      145.70      133.69     17.94 o 
  -8   8   3      449.41      423.10     12.21 o 
  -7   8   3      323.58      296.77      9.83 o 
  -6   8   3     6061.48     5612.17     87.93 o 
  -5   8   3     2372.51     2317.96     20.65 o 
  -4   8   3       51.01       57.23      2.57 o 
  -3   8   3     1289.61     1304.88     36.02 o 
  -2   8   3      336.20      316.07     18.68 o 
  -1   8   3      597.32      631.21     16.66 o 
   0   8   3      375.00      393.17      6.22 o 
   1   8   3      262.13      296.18      5.74 o 
   2   8   3       39.30       31.57      5.07 o 
   3   8   3        1.36        2.14      4.79 o 
   4   8   3       21.73       18.66      8.94 o 
   5   8   3      172.56      187.31     36.15 o 
   6   8   3       26.68       36.82     10.08 o 
 -12   9   3      262.42      338.52     15.66 o 
 -11   9   3      140.82      150.27     13.52 o 
 -10   9   3      221.16      261.66     22.98 o 
  -9   9   3     1075.62     1129.51     62.62 o 
  -8   9   3      234.51      222.99     24.26 o 
  -7   9   3      833.71      744.76     23.76 o 
  -6   9   3     1571.15     1592.15     48.13 o 
  -5   9   3       63.78       78.64      9.13 o 
  -4   9   3      138.83      142.13      3.32 o 
  -3   9   3     3759.76     3807.01     71.09 o 
  -2   9   3      395.00      470.08     15.86 o 
  -1   9   3        4.15       20.29     10.62 o 
   0   9   3      533.99      523.90     17.94 o 
   1   9   3      698.25      659.72     10.58 o 
   2   9   3      152.79      168.60      5.99 o 
   3   9   3      133.43      108.81      7.42 o 
   4   9   3        2.06        8.07      4.92 o 
   5   9   3       61.05       72.22     13.91 o 
 -11  10   3       11.38        1.04     13.10 o 
 -10  10   3      409.84      422.87     23.74 o 
  -9  10   3        0.72        8.72      7.09 o 
  -8  10   3      698.14      756.43     29.33 o 
  -7  10   3      782.06      728.74     19.71 o 
  -6  10   3      245.02      254.70     13.06 o 
  -5  10   3      254.31      209.82      6.33 o 
  -4  10   3      143.04      149.71     11.69 o 
  -3  10   3       36.06       33.87      7.93 o 
  -2  10   3       43.88       37.22      8.06 o 
  -1  10   3      137.32      111.10      7.46 o 
   0  10   3      533.12      524.07     19.75 o 
   1  10   3      395.42      375.83     15.53 o 
   2  10   3      169.24      181.02     10.01 o 
   3  10   3      318.50      368.04     19.60 o 
   4  10   3       30.55       44.88      7.41 o 
 -10  11   3       13.25        3.98      6.01 o 
  -9  11   3       57.21       56.89      6.49 o 
  -8  11   3     1797.35     1618.04     58.43 o 
  -7  11   3        5.50        5.06      3.66 o 
  -6  11   3      339.69      332.86      6.97 o 
  -5  11   3      171.66      219.18     14.78 o 
  -4  11   3      147.23      139.76     19.08 o 
  -3  11   3       40.77       46.09     14.78 o 
  -2  11   3       10.77       -2.96     11.02 o 
  -1  11   3        0.50       -5.14      8.12 o 
   0  11   3      271.49      245.60     10.64 o 
   1  11   3      134.27      137.76     10.80 o 
   2  11   3      245.76      267.50     18.05 o 
  -9  12   3       68.10       64.82     11.53 o 
  -8  12   3      721.48      689.97     19.84 o 
  -7  12   3       36.52       49.76      8.87 o 
  -6  12   3        7.71       -3.36     13.04 o 
  -5  12   3      181.87      180.21     23.65 o 
  -4  12   3      210.56      226.84     24.19 o 
  -3  12   3       23.05       32.25     15.32 o 
  -2  12   3      299.26      307.15     16.13 o 
  -1  12   3       33.77       48.11      7.41 o 
   0  12   3      604.18      691.77     32.45 o 
   1  12   3      134.66      131.53     11.72 o 
  -8  13   3      576.36      652.86     20.72 o 
  -7  13   3      184.59      132.60     78.75 o 
  -6  13   3      573.01      695.58     43.14 o 
  -5  13   3      234.87      272.94     28.89 o 
  -4  13   3      211.92      247.67     17.60 o 
  -3  13   3      205.28      241.49     17.34 o 
  -2  13   3       66.74       74.93     14.20 o 
   2 -15   4       74.58       79.83      9.27 o 
   3 -15   4      395.64      466.72     26.34 o 
   4 -15   4      158.28      167.13     12.94 o 
   5 -15   4        0.30        1.10      4.17 o 
   6 -15   4       69.60       65.32      6.24 o 
   7 -15   4       67.81       83.44      8.28 o 
  -1 -14   4       78.89       92.99     10.62 o 
   0 -14   4      516.86      536.71     13.31 o 
   1 -14   4        0.68        4.20      3.58 o 
   2 -14   4      160.85      188.27     10.48 o 
   3 -14   4      102.64       82.64      7.37 o 
   4 -14   4        1.74        1.79      4.18 o 
   5 -14   4      194.70      195.99      7.57 o 
   6 -14   4      477.46      440.27     12.48 o 
   7 -14   4      467.90      490.68     14.01 o 
   8 -14   4      390.74      377.41     13.78 o 
   9 -14   4        0.68       14.27      7.73 o 
  -2 -13   4        0.13       -0.40      9.94 o 
  -1 -13   4      765.61      711.43     14.76 o 
   0 -13   4      304.86      285.62      7.94 o 
   1 -13   4      454.60      441.95     24.79 o 
   2 -13   4      193.86      213.00     15.32 o 
   3 -13   4       41.08       35.83      5.66 o 
   4 -13   4        4.14        5.95      6.44 o 
   5 -13   4       29.41       27.82      4.59 o 
   6 -13   4        0.79        6.32      4.10 o 
   7 -13   4      844.63      863.64     19.05 o 
   8 -13   4        0.71        4.26      6.55 o 
   9 -13   4       67.94       83.33      8.99 o 
  10 -13   4      166.20      158.19     10.16 o 
  -3 -12   4       10.98        7.46      5.08 o 
  -2 -12   4       43.83       47.38      9.46 o 
  -1 -12   4      423.79      453.48     18.61 o 
   0 -12   4      146.60      162.26      5.78 o 
   1 -12   4      169.22      180.98      7.59 o 
   2 -12   4       28.81       32.09      4.55 o 
   3 -12   4     1405.36     1382.71     18.94 o 
   4 -12   4      175.24      192.13      8.51 o 
   5 -12   4     1253.23     1221.95     16.23 o 
   6 -12   4      212.69      246.93      8.57 o 
   7 -12   4      171.09      153.04      6.72 o 
   8 -12   4       60.70       70.23      7.68 o 
   9 -12   4      196.57      222.57     13.60 o 
  10 -12   4      169.43      217.13     31.10 o 
  11 -12   4      867.91      872.07     20.20 o 
  -4 -11   4       50.57       42.79      5.89 o 
  -3 -11   4      236.38      242.69      7.10 o 
  -2 -11   4      240.96      236.65     12.48 o 
  -1 -11   4      253.95      271.34     10.07 o 
   0 -11   4       78.98       77.74     10.25 o 
   1 -11   4      204.70      199.58     17.00 o 
   2 -11   4       86.42       93.03      6.47 o 
   3 -11   4      965.60      958.75     15.31 o 
   4 -11   4      131.64      169.13      6.89 o 
   5 -11   4     5177.63     5060.87     60.67 o 
   6 -11   4      282.28      323.32     10.48 o 
   7 -11   4      400.87      405.77      9.67 o 
   8 -11   4       22.60       30.91      4.66 o 
   9 -11   4       34.86       33.06      6.71 o 
  10 -11   4      927.03      917.61     21.55 o 
  11 -11   4       10.78       15.71      8.89 o 
  -5 -10   4      137.60      107.17      6.92 o 
  -4 -10   4      101.87       85.46      7.32 o 
  -3 -10   4       17.91       20.69      3.86 o 
  -2 -10   4     4210.69     3900.45     42.52 o 
  -1 -10   4        1.19        2.93      2.30 o 
   0 -10   4      805.33      772.11     13.92 o 
   1 -10   4      210.83      248.88      7.37 o 
   2 -10   4       33.49      122.99      6.87 o 
   3 -10   4     2589.71     2656.86     25.88 o 
   4 -10   4       17.24       27.88      3.38 o 
   5 -10   4        6.38       10.73      3.83 o 
   6 -10   4      492.13      489.20     16.29 o 
   7 -10   4        2.47        5.39      3.69 o 
   8 -10   4        3.74        9.45      4.39 o 
   9 -10   4      246.52      310.83     17.64 o 
  10 -10   4        6.81       95.62     10.56 o 
  11 -10   4      149.79      169.94     11.43 o 
  12 -10   4       69.67       77.64     12.34 o 
  -6  -9   4      588.24      549.53     10.95 o 
  -5  -9   4       34.98       23.52      4.24 o 
  -4  -9   4      140.53      165.23     10.44 o 
  -3  -9   4      298.89      289.65      7.15 o 
  -2  -9   4      435.76      407.09      8.07 o 
  -1  -9   4      676.65      659.67     22.45 o 
   0  -9   4     1222.67     1190.15     16.93 o 
   1  -9   4      337.98      326.13      6.11 o 
   2  -9   4      273.01      263.22      8.08 o 
   3  -9   4      127.41      134.67      4.49 o 
   4  -9   4      183.28      176.79      4.84 o 
   5  -9   4        3.94       11.53      3.10 o 
   6  -9   4      326.08      312.75     11.06 o 
   7  -9   4      313.73      358.77     13.12 o 
   8  -9   4      150.65      131.44      7.50 o 
   9  -9   4       18.13       30.59      7.42 o 
  10  -9   4     1187.86     1178.48     29.30 o 
  11  -9   4      748.49      760.30     30.78 o 
  12  -9   4       45.79       50.10     11.11 o 
  -7  -8   4      183.13      210.19     15.19 o 
  -6  -8   4      374.99      398.82     12.64 o 
  -5  -8   4      122.20      108.16      7.09 o 
  -4  -8   4     2433.58     2324.29     23.26 o 
  -3  -8   4     1037.74      955.97     10.01 o 
  -2  -8   4      472.67      500.21      5.51 o 
  -1  -8   4       92.17       99.76      5.78 o 
   0  -8   4     1603.84     1513.99     16.44 o 
   1  -8   4     2303.02     2308.29     20.23 o 
   2  -8   4      842.37      817.79      8.96 o 
   3  -8   4      371.34      366.40      6.18 o 
   4  -8   4     3884.86     3725.70     38.94 o 
   5  -8   4      229.23      250.84      7.87 o 
   6  -8   4      854.28      852.06     17.81 o 
   7  -8   4       33.51       45.53     10.21 o 
   8  -8   4      120.49      107.90      8.74 o 
   9  -8   4      121.57      115.80     12.64 o 
  10  -8   4       28.99       59.23     15.72 o 
  11  -8   4      296.45      344.11     16.84 o 
  12  -8   4      488.58      519.57     22.07 o 
  -8  -7   4        2.27        1.44      6.18 o 
  -7  -7   4       17.92       22.31      6.44 o 
  -6  -7   4      132.06      152.38     11.76 o 
  -5  -7   4      763.19      794.18     32.19 o 
  -4  -7   4     3885.52     3548.64     55.23 o 
  -3  -7   4       51.01       39.75      2.60 o 
  -2  -7   4     1523.16     1486.99     13.14 o 
  -1  -7   4      329.53      311.73      4.02 o 
   0  -7   4       88.09       93.88      3.21 o 
   1  -7   4      124.80      153.52      4.61 o 
   2  -7   4      277.87      292.38      4.99 o 
   3  -7   4     1409.35     1316.78     12.87 o 
   4  -7   4      240.89      233.19      8.29 o 
   5  -7   4     5572.04     6034.69     68.93 o 
   6  -7   4      425.41      447.64     25.00 o 
   7  -7   4       67.58       86.35      5.79 o 
   8  -7   4       35.18       55.45      7.18 o 
   9  -7   4       25.00       42.83      9.93 o 
  10  -7   4      665.05      667.37     19.93 o 
  11  -7   4      494.52      499.37     23.11 o 
  12  -7   4      266.88      247.18     15.99 o 
  -9  -6   4      277.49      275.92      9.29 o 
  -8  -6   4      483.21      499.27     10.39 o 
  -7  -6   4      325.21      333.41     13.44 o 
  -6  -6   4       54.47       68.14      5.45 o 
  -5  -6   4      297.65      298.49      7.38 o 
  -4  -6   4      339.79      396.22     10.62 o 
  -3  -6   4     1718.90     1692.80     26.91 o 
  -2  -6   4       19.08       16.75      2.56 o 
  -1  -6   4     1920.03     2055.88     14.53 o 
   0  -6   4      983.94     1231.89     15.11 o 
   1  -6   4      553.74      473.12      4.41 o 
   2  -6   4     1072.92     1036.70      8.15 o 
   3  -6   4        6.82       10.44      3.32 o 
   4  -6   4      736.49      773.50      8.79 o 
   5  -6   4     6411.77     6410.86     80.07 o 
   6  -6   4        6.22       21.93     12.09 o 
   7  -6   4     1448.48     1420.10     22.99 o 
   8  -6   4     1538.10     1494.87     31.45 o 
   9  -6   4      398.23      365.77     17.82 o 
  10  -6   4      314.32      334.61     12.40 o 
  11  -6   4       29.90       39.23      9.24 o 
  12  -6   4        3.88       11.89      9.68 o 
 -10  -5   4      258.56      309.06     13.68 o 
  -9  -5   4      399.47      384.42     10.12 o 
  -8  -5   4       15.10       23.82      5.44 o 
  -7  -5   4      623.07      616.07     11.83 o 
  -6  -5   4     3818.34     3801.07     42.76 o 
  -5  -5   4       18.99       19.87      3.43 o 
  -4  -5   4       97.49      106.80      3.87 o 
  -3  -5   4     1017.15      986.90      9.54 o 
  -2  -5   4      453.80      495.62     13.11 o 
  -1  -5   4     6802.69     7072.09     50.03 o 
   0  -5   4      437.33      464.50      3.58 o 
   1  -5   4      253.24      240.17      3.51 o 
   2  -5   4       76.55       77.79      2.35 o 
   3  -5   4     2027.98     1899.77     18.10 o 
   4  -5   4     4098.93     4158.70     43.43 o 
   5  -5   4     2026.15     2157.73     26.02 o 
   6  -5   4      222.79      240.53     10.68 o 
   7  -5   4      952.35      946.46     28.56 o 
   8  -5   4      465.43      489.38     28.22 o 
   9  -5   4     1034.04     1076.58     36.82 o 
  10  -5   4        3.20       10.39      5.65 o 
  11  -5   4      460.70      458.65     21.17 o 
  12  -5   4       46.73       48.15     10.66 o 
 -10  -4   4        5.77       10.45      4.04 o 
  -9  -4   4        4.97       14.53      5.75 o 
  -8  -4   4        0.27        6.17      4.91 o 
  -7  -4   4      623.29      628.42      9.52 o 
  -6  -4   4     2917.79     2751.35     28.07 o 
  -5  -4   4      795.92      832.74      9.79 o 
  -4  -4   4        1.31        6.10      1.76 o 
  -3  -4   4      780.49      801.32      5.61 o 
  -2  -4   4      831.54      916.58     10.66 o 
  -1  -4   4     7042.74     7975.82     90.89 o 
   0  -4   4      377.12      419.21      5.97 o 
   1  -4   4       43.65       83.59      3.18 o 
   2  -4   4      526.07      546.29      5.29 o 
   3  -4   4    10591.08    10692.09    132.99 o 
   4  -4   4     1146.72     1220.68     13.07 o 
   5  -4   4      749.58      685.99     14.04 o 
   6  -4   4     1269.79     1241.15     16.49 o 
   7  -4   4       21.04       19.54      4.27 o 
   8  -4   4     1021.78      963.30     19.71 o 
   9  -4   4       78.20       86.78      7.59 o 
  10  -4   4        1.59       18.14      6.18 o 
  11  -4   4      730.85      727.51     29.77 o 
  12  -4   4        0.67       -2.99      6.41 o 
 -11  -3   4       79.24       61.74      9.47 o 
 -10  -3   4       26.84       26.05      7.08 o 
  -9  -3   4      400.11      432.37     10.29 o 
  -8  -3   4      176.55      181.67      8.17 o 
  -7  -3   4      124.93      119.68      6.45 o 
  -6  -3   4       11.38       27.67      4.10 o 
  -5  -3   4       60.89      101.76     16.33 o 
  -4  -3   4     1154.66     1150.06      9.93 o 
  -3  -3   4     1712.22     1737.86     11.17 o 
  -2  -3   4      816.47      956.42     19.75 o 
  -1  -3   4     3176.01     2868.16     31.54 o 
   0  -3   4     1030.41      954.17      5.57 o 
   1  -3   4       16.03       46.46      3.01 o 
   2  -3   4      389.42      707.89      8.22 o 
   3  -3   4        7.14      174.76      6.03 o 
   4  -3   4      370.13      335.02      7.03 o 
   5  -3   4     1125.84     1042.03     40.38 o 
   6  -3   4        1.84        5.30      4.10 o 
   7  -3   4      222.62      209.02      8.99 o 
   8  -3   4        1.99       37.97      6.61 o 
   9  -3   4       59.65       51.20      6.41 o 
  10  -3   4      152.05      177.07     15.39 o 
  11  -3   4      147.74      141.14     11.96 o 
  12  -3   4       13.32        3.71     13.44 o 
 -11  -2   4      138.76      144.54     14.31 o 
 -10  -2   4       89.47      121.81     23.58 o 
  -9  -2   4        2.70        2.63      4.10 o 
  -8  -2   4       79.26       73.79      6.41 o 
  -7  -2   4       23.92       35.58      4.70 o 
  -6  -2   4      347.82      381.63      7.74 o 
  -5  -2   4      273.42      258.17      6.18 o 
  -4  -2   4        1.70        8.92      1.90 o 
  -3  -2   4      953.56     1013.12     17.74 o 
  -2  -2   4     9897.11    10815.80    334.45 o 
  -1  -2   4    10766.44    11953.02    463.88 o 
   0  -2   4       61.47      130.41      7.45 o 
   1  -2   4     7589.65     7189.97     60.63 o 
   2  -2   4    11952.70    12718.67    162.09 o 
   3  -2   4     5601.57     6098.62     70.93 o 
   4  -2   4     2135.66     2140.41     22.14 o 
   5  -2   4      985.42      984.41     12.83 o 
   6  -2   4     3844.34     3842.29     54.40 o 
   7  -2   4      155.20      171.80      8.40 o 
   8  -2   4      650.86      605.00     15.44 o 
   9  -2   4      786.77      768.72     19.24 o 
  10  -2   4        1.65       42.60     12.09 o 
  11  -2   4      621.76      621.22     21.07 o 
 -11  -1   4       70.19       67.27      7.29 o 
 -10  -1   4      444.80      427.61     11.78 o 
  -9  -1   4       38.97       40.16      5.13 o 
  -8  -1   4       72.14       85.08      6.79 o 
  -7  -1   4       20.20       73.78      5.61 o 
  -6  -1   4     4862.44     4820.25     52.45 o 
  -5  -1   4      160.25      155.78      5.04 o 
  -4  -1   4      203.09      171.29      8.47 o 
  -3  -1   4     3036.92     3316.42     42.00 o 
  -2  -1   4     1252.22     1227.05     19.04 o 
  -1  -1   4      438.39      509.31     11.30 o 
   0  -1   4      484.78      560.45      5.02 o 
   1  -1   4    31096.46    37584.46    576.69 o 
   2  -1   4    12299.34    12131.91    151.49 o 
   3  -1   4      823.46     1056.27     19.08 o 
   4  -1   4     1939.37     1893.01     22.28 o 
   5  -1   4     1788.22     1813.89     27.17 o 
   6  -1   4     1512.35     1531.17     26.07 o 
   7  -1   4     1211.57     1216.14     18.72 o 
   8  -1   4      509.40      519.47     12.54 o 
   9  -1   4        0.10       -6.47      8.12 o 
  10  -1   4      641.45      597.08     19.29 o 
  11  -1   4      469.80      444.49     15.63 o 
 -12   0   4      267.26      281.17     12.92 o 
 -11   0   4       42.98       44.33      9.12 o 
 -10   0   4      112.34      118.70     10.07 o 
  -9   0   4      158.18      156.32     49.79 o 
  -8   0   4      134.52      156.46      8.26 o 
  -7   0   4      676.16      707.28     17.60 o 
  -6   0   4        8.72       13.10      2.33 o 
  -5   0   4     2718.34     2811.99     26.18 o 
  -4   0   4     1731.73     1747.19     17.63 o 
  -3   0   4        0.81        8.35      1.71 o 
  -2   0   4     1568.34     1621.68     20.67 o 
  -1   0   4      432.79      482.09      4.41 o 
   0   0   4     4124.78     4086.07     46.42 o 
   1   0   4     2310.92     2405.37     25.80 o 
   2   0   4      751.39      874.62     10.63 o 
   3   0   4      572.59      768.02      9.41 o 
   4   0   4      438.51      441.22     23.38 o 
   5   0   4       25.19       45.72     14.85 o 
   6   0   4     1141.14     1050.45     17.92 o 
   7   0   4      165.22      172.00      8.70 o 
   8   0   4      180.26      171.80      8.26 o 
   9   0   4       87.37       89.12      9.24 o 
  10   0   4       35.73       37.22      8.55 o 
  11   0   4       10.40       17.19      8.57 o 
 -12   1   4       96.62      106.72     15.79 o 
 -11   1   4      273.55      266.81     10.21 o 
 -10   1   4      291.71      274.54      8.55 o 
  -9   1   4       86.55       81.13      8.80 o 
  -8   1   4       40.70       57.16      4.27 o 
  -7   1   4       85.56      121.93      7.02 o 
  -6   1   4      155.87      175.04     11.49 o 
  -5   1   4      133.32      138.14      3.56 o 
  -4   1   4     1363.28     1275.93     13.14 o 
  -3   1   4       86.90      113.25      5.04 o 
  -2   1   4      729.56      726.03      6.39 o 
  -1   1   4     1641.81     1562.84     40.38 o 
   0   1   4       83.64      118.25      5.04 o 
   1   1   4      487.86      578.49      8.30 o 
   2   1   4     1031.53     1066.96     15.44 o 
   3   1   4      829.97      857.35     16.13 o 
   4   1   4     1565.44     1447.06     19.28 o 
   5   1   4      640.00      606.19     15.58 o 
   6   1   4       58.82       95.95      9.40 o 
   7   1   4      563.96      535.96     27.48 o 
   8   1   4      676.47      658.75     31.92 o 
   9   1   4        9.30        6.23      8.49 o 
  10   1   4       19.54       17.04      6.51 o 
 -12   2   4        0.25        0.13      5.45 o 
 -11   2   4      455.27      441.96     37.90 o 
 -10   2   4        5.65       18.51      7.46 o 
  -9   2   4      393.08      441.38     14.82 o 
  -8   2   4     3245.17     3255.40     42.54 o 
  -7   2   4        4.79        9.14      8.00 o 
  -6   2   4       66.17       79.45      4.97 o 
  -5   2   4      584.63      550.52      8.60 o 
  -4   2   4      446.64      389.79      5.61 o 
  -3   2   4     1998.24     1886.28     26.34 o 
  -2   2   4      415.21      378.32      7.10 o 
  -1   2   4      353.00      354.91     10.89 o 
   0   2   4     1288.13     1245.37     10.69 o 
   1   2   4     3696.01     3446.59     56.31 o 
   2   2   4      499.73      586.39      9.49 o 
   3   2   4       18.52       50.79      3.75 o 
   4   2   4      359.72      410.68     19.49 o 
   5   2   4       78.65       89.70      5.37 o 
   6   2   4        4.73       16.95      7.73 o 
   7   2   4      374.23      347.39     15.79 o 
   8   2   4     1439.89     1429.46     28.19 o 
   9   2   4      219.19      202.21     12.59 o 
  10   2   4      483.96      500.53     16.11 o 
 -12   3   4      138.55      171.18     15.39 o 
 -11   3   4      200.92      221.63     37.83 o 
 -10   3   4      302.53      336.23     15.39 o 
  -9   3   4     3892.02     3679.12     57.63 o 
  -8   3   4        1.92       10.65      3.75 o 
  -7   3   4     1134.61     1080.56     20.05 o 
  -6   3   4      509.25      530.05     10.19 o 
  -5   3   4     1430.61     1408.05     17.56 o 
  -4   3   4      101.70      115.34      8.13 o 
  -3   3   4      197.96      207.49      5.45 o 
  -2   3   4     1320.05     1484.78     16.40 o 
  -1   3   4     2086.68     1962.16     27.55 o 
   0   3   4       34.74       35.40      2.42 o 
   1   3   4     1349.52     1344.26     27.82 o 
   2   3   4      223.88      286.38      8.87 o 
   3   3   4       40.71       61.58      4.91 o 
   4   3   4     1036.50     1006.43     17.04 o 
   5   3   4       29.46       90.26      6.90 o 
   6   3   4      387.91      399.34     21.57 o 
   7   3   4      174.45      192.84     15.99 o 
   8   3   4      246.64      259.04     17.34 o 
   9   3   4      442.46      492.00     23.76 o 
 -12   4   4      110.31      107.12     10.44 o 
 -11   4   4      235.07      270.10     12.35 o 
 -10   4   4      187.17      198.07     25.33 o 
  -9   4   4      118.77      117.55     10.68 o 
  -8   4   4      624.46      597.18     11.59 o 
  -7   4   4      192.07      238.41     10.78 o 
  -6   4   4        7.79       10.23      3.97 o 
  -5   4   4      593.04      647.19     11.14 o 
  -4   4   4      559.58      601.16      8.74 o 
  -3   4   4      201.21      186.84      5.76 o 
  -2   4   4      229.55      213.67      7.12 o 
  -1   4   4       15.23       24.46      4.17 o 
   0   4   4        0.15       -1.43      1.91 o 
   1   4   4     4700.13     4693.42     75.79 o 
   2   4   4      920.15      988.00     19.49 o 
   3   4   4     2702.47     2335.22     51.07 o 
   4   4   4      109.08      114.50      8.60 o 
   5   4   4     1125.63     1057.75     17.58 o 
   6   4   4      139.15      154.61     20.63 o 
   7   4   4        9.42       15.87      8.93 o 
   8   4   4        4.32        7.75      9.26 o 
   9   4   4       68.99       87.60     14.78 o 
 -12   5   4      245.99      253.30     14.23 o 
 -11   5   4      425.56      429.02     15.65 o 
 -10   5   4        1.61       10.37      5.98 o 
  -9   5   4      684.35      628.11     27.35 o 
  -8   5   4      100.62       99.98      7.55 o 
  -7   5   4      183.56      179.58     10.82 o 
  -6   5   4     1377.95     1410.71     18.71 o 
  -5   5   4      683.38      644.55     15.79 o 
  -4   5   4      343.63      328.52      8.55 o 
  -3   5   4     1413.91     1338.72      9.40 o 
  -2   5   4      297.08      294.98     14.11 o 
  -1   5   4     2845.79     2556.15     48.24 o 
   0   5   4      103.80       93.26      3.64 o 
   1   5   4      301.35      334.49     10.89 o 
   2   5   4     1069.05     1011.79     29.43 o 
   3   5   4      100.24       97.03      8.33 o 
   4   5   4      901.16      840.31     30.64 o 
   5   5   4      943.45      820.16     23.11 o 
   6   5   4      217.48      237.06     14.11 o 
   7   5   4      270.43      265.28     16.13 o 
   8   5   4       66.42       36.15     17.07 o 
 -12   6   4      144.76      154.05     10.59 o 
 -11   6   4      264.29      260.57     12.16 o 
 -10   6   4     1015.90      964.96     22.77 o 
  -9   6   4      790.98      756.90     18.34 o 
  -8   6   4      158.41      144.65     13.37 o 
  -7   6   4      354.52      377.81      9.93 o 
  -6   6   4       31.73       43.45      5.67 o 
  -5   6   4      167.22      166.97      6.26 o 
  -4   6   4      380.32      336.93     12.21 o 
  -3   6   4       37.79       52.95      6.45 o 
  -2   6   4      294.48      304.65     15.99 o 
  -1   6   4      141.02      174.03      8.47 o 
   0   6   4     2099.62     2202.56     30.28 o 
   1   6   4      171.94      200.07      8.66 o 
   2   6   4       53.26       61.41     12.09 o 
   3   6   4       51.71       52.41      7.79 o 
   4   6   4      522.95      527.87     27.28 o 
   5   6   4       41.71       53.35      9.27 o 
   6   6   4      177.83      196.20     13.98 o 
   7   6   4      124.41      147.29     14.24 o 
 -12   7   4      126.26      109.48     17.54 o 
 -11   7   4        0.15        7.02      7.02 o 
 -10   7   4      447.59      439.11     13.68 o 
  -9   7   4       16.88       44.68      7.71 o 
  -8   7   4      444.22      432.29     11.82 o 
  -7   7   4      273.50      230.34     10.34 o 
  -6   7   4      392.95      356.79      9.59 o 
  -5   7   4      142.70      168.48      7.07 o 
  -4   7   4       48.93       60.15      1.80 o 
  -3   7   4      174.18      186.93      9.81 o 
  -2   7   4       52.97       49.45      6.99 o 
  -1   7   4       13.31        8.33      8.60 o 
   0   7   4      123.67      140.09      7.87 o 
   1   7   4      387.71      336.90      7.19 o 
   2   7   4     1067.34     1059.70     12.62 o 
   3   7   4      103.29      116.27      6.39 o 
   4   7   4       72.13       53.89     14.78 o 
   6   7   4      109.76      123.77     13.30 o 
 -12   8   4      264.60      277.44     16.99 o 
 -11   8   4      206.88      233.64     26.07 o 
 -10   8   4      234.12      251.89     13.80 o 
  -9   8   4      184.79      210.97     16.15 o 
  -8   8   4      222.19      261.69     15.79 o 
  -7   8   4      113.63      132.23      7.93 o 
  -6   8   4       64.74       76.11      4.51 o 
  -5   8   4        2.51        7.61      2.80 o 
  -4   8   4     1726.43     1725.11     48.24 o 
  -3   8   4     1236.83     1195.09     26.47 o 
  -2   8   4     2001.50     1969.02     38.84 o 
  -1   8   4      317.34      310.14      9.16 o 
   0   8   4      277.90      278.13     17.60 o 
   1   8   4      528.24      524.97      7.47 o 
   2   8   4     1043.88     1008.78     14.24 o 
   3   8   4        9.46        6.33      3.66 o 
   4   8   4       87.11       71.09     34.00 o 
   5   8   4        1.90      -14.24     14.51 o 
 -11   9   4      328.34      322.23     22.56 o 
 -10   9   4      966.51     1021.60     51.60 o 
  -9   9   4       21.71       50.29      9.34 o 
  -8   9   4        2.00       -6.12     11.62 o 
  -7   9   4      111.04      126.40      6.92 o 
  -6   9   4       34.97       38.00      5.14 o 
  -5   9   4      579.68      552.20     31.54 o 
  -4   9   4      491.75      503.14     27.15 o 
  -3   9   4       48.01       62.09     14.11 o 
  -2   9   4     3410.25     3467.15     84.66 o 
  -1   9   4       97.95      101.09      8.60 o 
   0   9   4      323.90      367.54     16.90 o 
   1   9   4        0.46       10.27      5.84 o 
   2   9   4      569.65      559.90      9.74 o 
   3   9   4        4.78       21.90      9.88 o 
   4   9   4       33.02       48.12      9.03 o 
 -11  10   4      461.41      524.75     18.62 o 
 -10  10   4        0.43        5.75      7.95 o 
  -9  10   4      249.96      257.77     12.37 o 
  -8  10   4       53.33       62.94      7.53 o 
  -7  10   4       25.90       16.33      4.64 o 
  -6  10   4       29.77       28.08      6.08 o 
  -5  10   4       15.10       16.26      8.06 o 
  -4  10   4       32.81       30.91      8.60 o 
  -3  10   4       21.07       24.06      7.93 o 
  -2  10   4        5.51       15.59      7.79 o 
  -1  10   4      211.68      224.52     11.66 o 
   0  10   4      484.12      486.23     19.28 o 
   1  10   4      404.35      427.34     28.09 o 
   2  10   4      402.70      427.72     42.13 o 
   3  10   4       95.14      128.71     15.38 o 
 -10  11   4        0.06        5.62      4.19 o 
  -9  11   4       95.10      103.06     12.52 o 
  -8  11   4     1122.91     1013.97     23.92 o 
  -7  11   4      897.51      878.99     21.19 o 
  -6  11   4      465.82      455.97     21.10 o 
  -5  11   4        4.25       13.98      8.74 o 
  -4  11   4      386.66      356.26     18.28 o 
  -3  11   4        1.73       -7.93      7.93 o 
  -2  11   4       25.67       23.46      8.06 o 
  -1  11   4      309.18      306.33     14.64 o 
   0  11   4       49.27       68.59      9.46 o 
   1  11   4      275.89      273.09     14.44 o 
  -9  12   4        0.73       -4.03     16.26 o 
  -8  12   4      349.62      297.22     14.82 o 
  -7  12   4       14.64        7.53      6.79 o 
  -6  12   4      135.44      143.12     15.19 o 
  -5  12   4      647.26      677.57     27.15 o 
  -4  12   4      217.04      187.33     15.72 o 
  -3  12   4        1.23       11.56     14.51 o 
  -2  12   4        4.86       -5.25     14.11 o 
  -1  12   4       16.23        1.30      6.77 o 
   0  12   4       47.05       66.39     20.02 o 
  -6  13   4        2.61        4.57      9.68 o 
  -5  13   4        0.66       13.71     16.93 o 
  -4  13   4      146.50      154.68     25.26 o 
   1 -15   5      117.29      120.76     18.81 o 
   2 -15   5       59.01       28.76      7.12 o 
   3 -15   5      335.95      385.15     23.11 o 
   4 -15   5        2.64        6.45      5.66 o 
   5 -15   5       93.19       67.86      5.56 o 
   6 -15   5       50.86       52.74      8.68 o 
   7 -15   5       22.66       12.00      6.20 o 
  -1 -14   5      225.11      261.65     15.32 o 
   0 -14   5       14.87       22.05      6.31 o 
   1 -14   5        4.36        2.05      4.07 o 
   2 -14   5        4.67        4.57      5.11 o 
   3 -14   5        0.31       -3.98      6.39 o 
   4 -14   5      268.19      266.27      8.05 o 
   5 -14   5      157.10      150.25     15.43 o 
   6 -14   5      354.72      344.07     13.50 o 
   7 -14   5      555.25      536.72     17.48 o 
   8 -14   5       82.45       93.96      7.76 o 
   9 -14   5       47.57       55.43      8.56 o 
  -2 -13   5      669.68      625.43     32.92 o 
  -1 -13   5       35.35       30.08      5.35 o 
   0 -13   5      636.09      625.33     16.26 o 
   1 -13   5      718.75      711.69     31.65 o 
   2 -13   5      479.40      490.69     14.18 o 
   3 -13   5       12.70       15.92     10.18 o 
   4 -13   5      228.57      221.88     13.40 o 
   5 -13   5      188.85      185.20      7.95 o 
   6 -13   5     1008.85     1001.28     18.07 o 
   7 -13   5        6.02       25.07      7.37 o 
   8 -13   5      568.13      569.79     15.35 o 
   9 -13   5      214.49      239.59     14.63 o 
  10 -13   5      168.89      142.27     13.84 o 
  -2 -12   5       62.36       63.47     10.59 o 
  -1 -12   5      269.81      265.37      7.69 o 
   0 -12   5      156.26      165.67      5.32 o 
   1 -12   5      220.62      244.38      6.79 o 
   2 -12   5      719.07      794.45     17.03 o 
   3 -12   5       83.48       98.84      8.16 o 
   4 -12   5       80.89       82.41      7.01 o 
   5 -12   5      162.89      177.70      8.89 o 
   6 -12   5      366.28      339.00      8.78 o 
   7 -12   5      101.52      109.52      5.86 o 
   8 -12   5      151.75      149.75      8.99 o 
   9 -12   5        0.10        9.05      6.13 o 
  10 -12   5     1724.37     1518.38     32.73 o 
  11 -12   5        2.95        7.72      7.45 o 
  -3 -11   5       37.26       28.78      6.34 o 
  -2 -11   5      156.66      152.95      7.89 o 
  -1 -11   5       35.15       48.51      4.18 o 
   0 -11   5       25.04       32.39      5.26 o 
   1 -11   5      191.19      193.79      6.40 o 
   2 -11   5        4.90        3.54      2.29 o 
   3 -11   5      627.78      640.15      9.07 o 
   4 -11   5      357.21      327.27      7.03 o 
   5 -11   5      214.07      224.80     13.25 o 
   6 -11   5      805.36      773.23     12.54 o 
   7 -11   5       54.13       58.78      8.86 o 
   8 -11   5      103.00       93.52      6.65 o 
   9 -11   5        1.72       15.09      5.45 o 
  10 -11   5      235.62      223.25     12.18 o 
  11 -11   5      592.03      617.75     22.93 o 
  -5 -10   5      168.21      184.38     21.50 o 
  -4 -10   5      357.08      292.62      8.41 o 
  -3 -10   5      760.93      743.11      9.93 o 
  -2 -10   5        8.76       22.83      3.09 o 
  -1 -10   5      152.95      125.87      6.35 o 
   0 -10   5     1337.43     1260.37     16.45 o 
   1 -10   5       19.45       20.94      3.57 o 
   2 -10   5       12.85       24.26      3.14 o 
   3 -10   5     1759.67     1732.06     20.72 o 
   4 -10   5      218.82      229.35      6.89 o 
   5 -10   5     2405.75     2334.04     29.64 o 
   6 -10   5      344.36      335.64     11.67 o 
   7 -10   5        2.24       29.01      4.11 o 
   8 -10   5        8.35       15.58      5.49 o 
   9 -10   5       44.63       44.35     10.87 o 
  10 -10   5       10.72       11.75     10.21 o 
  11 -10   5      366.02      373.01     23.69 o 
  12 -10   5       84.75      119.86     28.83 o 
  -6  -9   5       99.35       95.95     18.68 o 
  -5  -9   5       11.09        7.58      2.75 o 
  -4  -9   5       34.74       35.00      3.12 o 
  -3  -9   5     1351.92     1331.75     12.54 o 
  -2  -9   5        0.03        8.09      2.14 o 
  -1  -9   5     1679.54     1628.59     14.61 o 
   0  -9   5      238.36      249.14      5.95 o 
   1  -9   5      900.70      824.59      6.82 o 
   2  -9   5      345.22      335.69      5.27 o 
   3  -9   5       13.32       16.54      3.66 o 
   4  -9   5       55.45      102.79      7.64 o 
   5  -9   5      521.08      482.21      8.25 o 
   6  -9   5        8.03       19.69      3.38 o 
   7  -9   5       45.61       46.79      6.20 o 
   8  -9   5      204.07      196.86     24.39 o 
   9  -9   5      289.07      315.22     11.35 o 
  10  -9   5      125.81      133.05     11.33 o 
  11  -9   5      697.23      729.98     20.29 o 
  12  -9   5      336.88      359.05     16.63 o 
  -7  -8   5      467.17      447.91     32.79 o 
  -6  -8   5       62.85       42.28      5.84 o 
  -5  -8   5      514.13      489.39      9.58 o 
  -4  -8   5        2.61        7.82      2.79 o 
  -3  -8   5        4.95        8.03      3.05 o 
  -2  -8   5      161.19      151.57      4.41 o 
  -1  -8   5     1069.92     1087.24     10.00 o 
   0  -8   5        4.71        9.94      2.41 o 
   1  -8   5        4.76       40.07      2.05 o 
   2  -8   5      338.67      362.88      6.49 o 
   3  -8   5     2575.87     2509.74     23.89 o 
   4  -8   5      229.71      274.18      5.62 o 
   5  -8   5      248.48      266.98      7.69 o 
   6  -8   5       13.67       27.22      4.66 o 
   7  -8   5      104.10       74.37      7.26 o 
   8  -8   5      101.06      120.37      7.46 o 
   9  -8   5      459.86      429.04     14.96 o 
  10  -8   5      168.13      173.23     12.13 o 
  11  -8   5     1890.50     1796.77     68.40 o 
  12  -8   5      107.15      130.89     13.64 o 
  -8  -7   5        4.83       -2.28     13.44 o 
  -7  -7   5       21.31       29.10      7.12 o 
  -6  -7   5      133.26      155.86      6.49 o 
  -5  -7   5     1112.12     1060.72     27.68 o 
  -4  -7   5      840.99      864.39     14.06 o 
  -3  -7   5      728.83      719.33      9.32 o 
  -2  -7   5       25.77       29.41      1.70 o 
  -1  -7   5     1042.06     1003.95      7.75 o 
   0  -7   5      142.39      174.78      6.42 o 
   1  -7   5     1087.68     1030.37      8.39 o 
   2  -7   5      659.06      595.58      6.56 o 
   3  -7   5     2084.29     2017.48     20.31 o 
   4  -7   5     1063.72     1047.00     13.15 o 
   5  -7   5     1320.28     1223.34     14.07 o 
   6  -7   5      854.39      953.00     16.23 o 
   7  -7   5      195.63      214.07      7.79 o 
   8  -7   5      277.15      299.38      9.74 o 
   9  -7   5      747.76      798.21     19.96 o 
  10  -7   5      842.54      936.13     28.69 o 
  11  -7   5       59.38       85.47     11.25 o 
  12  -7   5      140.79      149.51     14.49 o 
  -9  -6   5       30.90       53.35     12.36 o 
  -8  -6   5       51.13       46.19      3.91 o 
  -7  -6   5        2.77        5.46      6.58 o 
  -6  -6   5      628.42      596.51     16.46 o 
  -5  -6   5      350.73      324.43     11.76 o 
  -4  -6   5      679.07      723.90     15.32 o 
  -3  -6   5      120.65      124.86      1.91 o 
  -2  -6   5     1845.83     1753.21      9.75 o 
  -1  -6   5      262.60      246.32      2.12 o 
   0  -6   5     1558.77     1542.44     11.61 o 
   1  -6   5      822.02      945.43      7.32 o 
   2  -6   5       37.91       55.31      3.18 o 
   3  -6   5       21.91       47.85      2.70 o 
   4  -6   5      681.45      641.05     10.37 o 
   5  -6   5       27.03       28.89      3.52 o 
   6  -6   5     1046.23     1080.98     17.57 o 
   7  -6   5      528.06      513.07     19.28 o 
   8  -6   5      369.50      411.13     11.07 o 
   9  -6   5     3229.19     3157.77     46.04 o 
  10  -6   5      179.20      188.28     10.17 o 
  11  -6   5       19.10       16.52     11.02 o 
  12  -6   5      236.34      241.06     19.96 o 
 -10  -5   5      230.59      283.69     17.34 o 
  -9  -5   5       46.27       46.82      4.86 o 
  -8  -5   5       57.19       67.19      8.67 o 
  -7  -5   5      265.93      272.31      5.64 o 
  -6  -5   5     1121.95     1088.44     12.73 o 
  -5  -5   5        9.34       15.67      2.09 o 
  -4  -5   5      343.78      386.90      5.98 o 
  -3  -5   5        1.95       13.89      1.79 o 
  -2  -5   5      536.06      489.57     10.89 o 
  -1  -5   5     1895.35     2067.59     42.67 o 
   0  -5   5       23.78      134.02      2.06 o 
   1  -5   5     1494.21     1547.41      9.67 o 
   2  -5   5      859.07      851.11     12.55 o 
   3  -5   5      378.80      422.90      6.78 o 
   4  -5   5       40.99       50.07      3.87 o 
   5  -5   5       46.79       31.00     17.60 o 
   6  -5   5      207.96      198.54      7.79 o 
   7  -5   5        1.87       58.29      6.57 o 
   8  -5   5      158.07      194.65     15.05 o 
   9  -5   5     2662.25     2573.81     46.83 o 
  10  -5   5      536.89      489.15     23.79 o 
  11  -5   5       91.02      118.95     11.90 o 
  12  -5   5       83.39       98.93     12.52 o 
 -10  -4   5        8.22       16.73      6.37 o 
  -9  -4   5       17.32       21.68      4.21 o 
  -8  -4   5      494.86      513.76     11.31 o 
  -7  -4   5      184.35      178.48      6.22 o 
  -6  -4   5     2498.40     2446.44     25.23 o 
  -5  -4   5     1088.06     1068.13     10.26 o 
  -4  -4   5      116.07      133.96      4.43 o 
  -3  -4   5      100.25       77.24      1.31 o 
  -2  -4   5      592.38      545.87     15.32 o 
  -1  -4   5      493.40      498.49      8.15 o 
   0  -4   5      367.21      447.08      3.38 o 
   1  -4   5      523.62      482.78      4.26 o 
   2  -4   5     1050.69      940.47     11.01 o 
   3  -4   5     1292.93     1541.50     20.42 o 
   4  -4   5     3400.73     3372.41     40.86 o 
   5  -4   5      406.57      468.37     18.14 o 
   6  -4   5       66.71       84.68      6.38 o 
   7  -4   5      116.77      218.05     22.64 o 
   8  -4   5      175.19      336.42     12.49 o 
   9  -4   5       58.27       42.93      6.51 o 
  10  -4   5      552.94      585.83     23.80 o 
  11  -4   5       19.37       36.61      7.65 o 
  12  -4   5      109.12      118.33     17.48 o 
 -11  -3   5        1.71       21.67      7.65 o 
 -10  -3   5      121.12      140.77     12.90 o 
  -9  -3   5      160.70      153.67     14.11 o 
  -8  -3   5      338.22      318.86      9.22 o 
  -7  -3   5       59.35       54.17      3.42 o 
  -6  -3   5     1167.23     1149.03     13.35 o 
  -5  -3   5     1688.88     1703.29     15.82 o 
  -4  -3   5     3060.59     2995.10     24.18 o 
  -3  -3   5      797.91      912.20      6.27 o 
  -2  -3   5     2408.43     2339.25     38.84 o 
  -1  -3   5     4750.86     4952.01     43.66 o 
   0  -3   5      437.09      727.60      5.84 o 
   1  -3   5      242.40      301.95      3.27 o 
   2  -3   5      342.49      366.43      6.71 o 
   3  -3   5     7141.83     7101.56     82.02 o 
   4  -3   5     1015.76     1034.24     16.66 o 
   5  -3   5        5.66       21.77      3.47 o 
   6  -3   5      629.75      624.56     11.21 o 
   7  -3   5      780.35      767.76     20.67 o 
   8  -3   5      683.83      689.30     15.25 o 
   9  -3   5       65.55       63.35      8.36 o 
  10  -3   5      150.75      138.00     11.39 o 
  11  -3   5        2.69       35.91      9.50 o 
 -11  -2   5      465.64      437.69     16.33 o 
 -10  -2   5        0.96        0.86      5.17 o 
  -9  -2   5      576.10      572.48     21.84 o 
  -8  -2   5     1409.37     1532.00     22.28 o 
  -7  -2   5      121.60      132.35      5.89 o 
  -6  -2   5       37.76       30.97      5.11 o 
  -5  -2   5      780.20      739.64     10.15 o 
  -4  -2   5       84.68       95.89      2.75 o 
  -3  -2   5    11656.69    12139.16    128.64 o 
  -2  -2   5      328.97      261.87      9.47 o 
  -1  -2   5     1867.46     1857.96     23.30 o 
   0  -2   5       27.75      142.64      3.65 o 
   1  -2   5        0.98       15.51      2.45 o 
   2  -2   5     2732.12     2896.35     43.41 o 
   3  -2   5     2916.57     3365.82     37.22 o 
   4  -2   5      383.38      406.85     19.08 o 
   5  -2   5      534.57      491.71     10.54 o 
   6  -2   5      803.49      827.45     19.47 o 
   7  -2   5      194.29      275.34     13.91 o 
   8  -2   5      557.92      595.69     13.59 o 
   9  -2   5      242.43      228.62     12.21 o 
  10  -2   5       56.40       60.15     12.30 o 
  11  -2   5        6.55        9.62      6.60 o 
 -11  -1   5       51.94       55.48      8.13 o 
 -10  -1   5       32.96       37.07      5.41 o 
  -9  -1   5      735.60      717.85     23.99 o 
  -8  -1   5      697.18      748.96     12.90 o 
  -7  -1   5       39.83       72.73      7.79 o 
  -6  -1   5        2.56       15.59      2.56 o 
  -5  -1   5       35.32       42.75      2.08 o 
  -4  -1   5      429.25      468.20      5.17 o 
  -3  -1   5     5104.59     5405.25     43.52 o 
  -2  -1   5       67.44      103.81      3.29 o 
  -1  -1   5     5886.58     5455.01     38.25 o 
   0  -1   5     1169.65     1199.34     10.24 o 
   1  -1   5     2116.87     2173.98     16.38 o 
   2  -1   5      218.34      238.18      8.74 o 
   3  -1   5     1317.56     1286.41     15.56 o 
   4  -1   5      465.99      514.55      9.00 o 
   5  -1   5      297.68      300.59     13.98 o 
   6  -1   5       69.58       55.75      7.86 o 
   7  -1   5      518.43      507.01     17.66 o 
   8  -1   5       11.75       18.57      6.45 o 
   9  -1   5     1806.20     1754.94     29.59 o 
  10  -1   5        0.81       11.02      9.98 o 
  11  -1   5        2.10       21.84     12.26 o 
 -12   0   5       86.44      103.93     12.36 o 
 -11   0   5       94.82       78.28     10.07 o 
 -10   0   5        0.06        7.26      6.27 o 
  -9   0   5      142.76      146.80      9.34 o 
  -8   0   5      177.95      191.46      8.59 o 
  -7   0   5     1524.80     1478.81     18.44 o 
  -6   0   5       17.61       24.37      5.17 o 
  -5   0   5     2383.73     2417.31     26.08 o 
  -4   0   5       67.50       66.69      2.75 o 
  -3   0   5     2118.85     1905.97     14.64 o 
  -2   0   5     1164.97     1279.99     33.93 o 
  -1   0   5       12.36        3.74      1.44 o 
   0   0   5     3344.55     3269.40     28.26 o 
   1   0   5     3467.15     3313.59     28.03 o 
   2   0   5      629.01      597.79      7.93 o 
   3   0   5      206.29      207.28      6.10 o 
   4   0   5      727.98      810.62     13.54 o 
   5   0   5       11.28       14.21      3.75 o 
   6   0   5      665.05      690.00     12.97 o 
   7   0   5       59.15       77.97      6.36 o 
   8   0   5      544.12      514.82     16.09 o 
   9   0   5       87.86       90.76     16.06 o 
  10   0   5       24.98       30.89     14.04 o 
 -12   1   5       39.95       36.46     10.07 o 
 -11   1   5       72.58       72.73      7.67 o 
 -10   1   5      243.84      302.02     20.96 o 
  -9   1   5       33.05       36.27      8.80 o 
  -8   1   5       83.44      111.35      5.96 o 
  -7   1   5       53.66       67.05      4.51 o 
  -6   1   5     1295.38     1243.53     15.32 o 
  -5   1   5     2292.38     2203.04     23.42 o 
  -4   1   5     2653.56     2718.40     25.46 o 
  -3   1   5      584.61      642.84     13.37 o 
  -2   1   5      789.33      753.05      6.58 o 
  -1   1   5      919.07     1182.51      8.17 o 
   0   1   5       75.97       94.21     10.08 o 
   1   1   5     1995.90       63.70      2.55 o 
   2   1   5      254.66      227.13     17.81 o 
   3   1   5      891.99      879.63     21.23 o 
   4   1   5        2.08       33.46      4.96 o 
   5   1   5       23.53       35.26      4.56 o 
   6   1   5        1.79       14.23      5.32 o 
   7   1   5      972.62      913.47     24.86 o 
   8   1   5        0.35       19.55      5.84 o 
   9   1   5      152.49      152.51      9.83 o 
  10   1   5      117.58       99.62     12.70 o 
 -12   2   5      954.22      939.82     19.67 o 
 -11   2   5      453.89      416.75     14.01 o 
 -10   2   5       99.05      124.37     10.01 o 
  -9   2   5      500.83      501.93     10.45 o 
  -8   2   5      432.78      411.43     27.01 o 
  -7   2   5      188.84      185.52      6.38 o 
  -6   2   5      408.24      432.07     13.91 o 
  -5   2   5     1449.52     1497.29     16.01 o 
  -4   2   5      592.96      540.62     18.01 o 
  -3   2   5     2440.12     2258.59     41.79 o 
  -2   2   5       43.67       81.98      3.63 o 
  -1   2   5     5282.09     5361.31     88.83 o 
   0   2   5      577.26      598.03      6.26 o 
   1   2   5       10.14       98.10      5.51 o 
   2   2   5      539.28      553.80     17.60 o 
   3   2   5     1000.53     1007.21     15.95 o 
   4   2   5      537.09      486.55     11.61 o 
   5   2   5       63.31       96.85     15.99 o 
   6   2   5      902.88      910.98     16.72 o 
   7   2   5      275.36      283.64     10.40 o 
   8   2   5        7.25       21.09      6.22 o 
   9   2   5      666.36      663.82     40.05 o 
 -12   3   5       30.56       69.37      9.12 o 
 -11   3   5      121.08      104.22      9.11 o 
 -10   3   5      454.67      455.75     13.62 o 
  -9   3   5      451.97      429.17     12.17 o 
  -8   3   5        1.81        9.76      3.70 o 
  -7   3   5     1490.63     1503.41     21.65 o 
  -6   3   5     4012.54     3878.75     44.56 o 
  -5   3   5      328.67      312.36      7.93 o 
  -4   3   5     2691.81     2743.74     31.09 o 
  -3   3   5       71.51       92.98      2.40 o 
  -2   3   5     2524.56     2494.90     20.08 o 
  -1   3   5       49.29       93.53      8.60 o 
   0   3   5     4955.79     4855.70     44.43 o 
   1   3   5     1320.19     1417.50     30.91 o 
   2   3   5     3394.14     3318.25     54.69 o 
   3   3   5       10.64        8.87      8.33 o 
   4   3   5      131.89      134.06      6.46 o 
   5   3   5        0.23       -5.96      6.84 o 
   6   3   5     1144.89     1154.00     23.59 o 
   7   3   5     1333.88     1291.89     40.79 o 
   8   3   5       52.88       61.28      9.30 o 
   9   3   5      364.97      395.46     32.72 o 
 -12   4   5       40.01       63.33      7.74 o 
 -11   4   5       52.58       55.01      9.21 o 
 -10   4   5       20.40       31.31      5.56 o 
  -9   4   5     1068.39     1014.91     24.75 o 
  -8   4   5      516.57      494.73     25.20 o 
  -7   4   5      165.98      199.67     17.00 o 
  -6   4   5      847.07      862.12     21.37 o 
  -5   4   5      348.72      332.66      8.30 o 
  -4   4   5      486.30      489.92     11.29 o 
  -3   4   5       18.99        8.10      4.10 o 
  -2   4   5      225.26      235.44      8.06 o 
  -1   4   5       24.58       68.40      5.64 o 
   0   4   5      250.18      274.26     42.33 o 
   1   4   5      982.82     1053.72     28.49 o 
   2   4   5     3614.53     3610.81     62.76 o 
   3   4   5       73.39       95.55     13.04 o 
   4   4   5      112.92      124.31      9.94 o 
   5   4   5       40.39       53.89      8.60 o 
   6   4   5      820.44      783.29     17.06 o 
   7   4   5       66.98       73.14      7.89 o 
   8   4   5      347.77      358.41     14.06 o 
 -12   5   5        8.71       17.22     10.50 o 
 -11   5   5       34.07       63.53      8.77 o 
 -10   5   5      685.77      714.26     15.72 o 
  -9   5   5        3.94        9.82      5.91 o 
  -8   5   5      260.86      259.48     10.13 o 
  -7   5   5      379.10      363.32     18.28 o 
  -6   5   5       61.80       58.16      7.74 o 
  -5   5   5      485.24      504.57     23.11 o 
  -4   5   5      147.36      160.33     17.67 o 
  -3   5   5        6.48       14.65      8.06 o 
  -2   5   5     2307.25     2280.93     37.90 o 
  -1   5   5       22.86       38.03      9.41 o 
   0   5   5       81.98       98.59      6.85 o 
   1   5   5      167.35      161.40     14.51 o 
   2   5   5      780.94      761.03     19.35 o 
   3   5   5      662.89      661.45     27.68 o 
   4   5   5     1306.29     1305.96     42.60 o 
   5   5   5      186.02      199.29     13.30 o 
   6   5   5      351.86      360.56     17.87 o 
   7   5   5       11.37        7.12      8.60 o 
 -12   6   5        0.80       15.89     10.35 o 
 -11   6   5      668.76      653.30     20.19 o 
 -10   6   5      364.45      374.43     19.00 o 
  -9   6   5        2.21       13.28      5.18 o 
  -8   6   5     2305.13     2300.26     36.90 o 
  -7   6   5       61.04       59.65      6.73 o 
  -6   6   5       25.77       72.52     14.58 o 
  -5   6   5      389.52      395.93     14.11 o 
  -4   6   5      177.84      156.86      7.94 o 
  -3   6   5     1117.45     1079.12     31.98 o 
  -2   6   5      511.89      490.10     13.84 o 
  -1   6   5      112.70      108.31      8.06 o 
   0   6   5      856.81      830.35     14.01 o 
   1   6   5       44.02       39.70      3.66 o 
   2   6   5        4.62       16.13      6.72 o 
   3   6   5      152.27      137.88     10.75 o 
   4   6   5       26.77       32.66     13.84 o 
   5   6   5     1124.36     1127.76     45.42 o 
   6   6   5        1.72       -4.97      8.20 o 
   7   6   5      169.50      177.12     16.40 o 
 -12   7   5        3.32        8.85      8.26 o 
 -11   7   5       45.37       46.69     12.50 o 
 -10   7   5        9.47       24.99      7.75 o 
  -9   7   5     1028.48      996.55     28.98 o 
  -8   7   5       40.75       51.79      7.57 o 
  -7   7   5     1057.48      947.68     17.41 o 
  -6   7   5      159.22      202.16      9.79 o 
  -5   7   5        4.14       17.25      2.22 o 
  -4   7   5      237.06      229.13     11.83 o 
  -3   7   5       12.01       15.05      6.32 o 
  -2   7   5       62.01       40.32     11.56 o 
  -1   7   5     1345.73     1351.31     23.52 o 
   0   7   5      222.65      277.54     10.70 o 
   1   7   5      171.92      175.69      4.63 o 
   2   7   5      258.29      244.69      5.82 o 
   3   7   5        1.38        6.44      4.05 o 
   4   7   5       14.54        9.68     12.90 o 
   6   7   5       27.75       22.85     10.21 o 
 -11   8   5        1.34        1.27      9.41 o 
 -10   8   5        0.06        2.01     15.72 o 
  -9   8   5       49.07       39.58      8.46 o 
  -8   8   5      367.86      365.91     12.15 o 
  -7   8   5     1247.54     1263.49     42.67 o 
  -6   8   5       13.42       15.43      3.22 o 
  -5   8   5      653.99      535.75    204.27 o 
  -4   8   5      796.23      744.23     21.90 o 
  -3   8   5       59.06       79.69      9.14 o 
  -2   8   5        2.01        7.66      6.45 o 
  -1   8   5      119.75      125.55      7.55 o 
   0   8   5      132.99      148.93      9.39 o 
   1   8   5      496.11      507.17     13.02 o 
   2   8   5       28.22       34.36      4.22 o 
   3   8   5     1346.85     1273.71     24.71 o 
   4   8   5        0.17        4.84      8.06 o 
   5   8   5      130.11      137.75     24.59 o 
 -11   9   5      402.21      352.90     35.61 o 
 -10   9   5      189.26      193.28     21.84 o 
  -9   9   5        4.54       13.45      6.41 o 
  -8   9   5        2.63       13.73      9.69 o 
  -7   9   5       12.90        4.90      3.54 o 
  -6   9   5     1200.57     1130.01     24.59 o 
  -5   9   5     1191.08     1159.88     44.75 o 
  -4   9   5       92.80       94.61     10.48 o 
  -3   9   5      859.98      816.93     24.32 o 
  -2   9   5      190.93      184.51     12.63 o 
  -1   9   5      502.58      482.20     20.22 o 
   0   9   5       32.66       19.51      7.08 o 
   1   9   5      171.67      174.53     26.07 o 
   2   9   5      373.26      415.11     24.53 o 
   3   9   5      362.33      354.05     21.12 o 
   4   9   5      248.79      263.19     20.57 o 
 -10  10   5      522.33      542.32     21.32 o 
  -9  10   5      683.04      702.07     29.87 o 
  -8  10   5        7.44       23.38      8.54 o 
  -7  10   5       56.37       55.20     12.90 o 
  -6  10   5      195.13      211.12     24.32 o 
  -5  10   5       31.10       42.06     16.26 o 
  -4  10   5      130.46      108.18     19.08 o 
  -3  10   5      122.03      161.53     21.10 o 
  -2  10   5      235.47      254.62     13.38 o 
  -1  10   5       52.26       58.30      7.79 o 
   0  10   5      438.10      470.15     27.62 o 
   1  10   5      201.85      214.55     17.27 o 
   2  10   5       51.91       71.03     10.13 o 
  -9  11   5      140.51      162.26     19.23 o 
  -8  11   5       15.94        5.46      8.60 o 
  -7  11   5        3.16       -1.89      9.34 o 
  -6  11   5       26.59        4.97     14.11 o 
  -5  11   5       62.19       71.22     19.49 o 
  -4  11   5        1.78        4.43     13.04 o 
  -3  11   5        0.04       10.62      8.74 o 
  -2  11   5       74.40       90.15     10.76 o 
  -1  11   5      112.93      124.97     21.57 o 
   0  11   5      480.88      531.37     25.80 o 
  -8  12   5       34.88       35.88     20.70 o 
  -7  12   5      142.86       71.90     22.85 o 
  -6  12   5      549.46      548.29     40.32 o 
  -5  12   5       39.88       35.75     11.83 o 
  -4  12   5      465.79      472.63     23.79 o 
  -3  12   5      122.48      124.64     10.69 o 
  -2  12   5        1.23        8.95      8.32 o 
   1 -15   6       74.44       55.10     10.48 o 
   2 -15   6      170.35      139.63     14.65 o 
   3 -15   6        3.03       17.13      4.91 o 
   4 -15   6      209.81      165.51     13.05 o 
   5 -15   6        5.13       10.61      5.31 o 
   6 -15   6       80.15       65.38      7.55 o 
   7 -15   6       83.43       62.93      6.87 o 
  -1 -14   6       13.92       14.24      8.47 o 
   0 -14   6        3.90        3.90     11.42 o 
   1 -14   6       39.56       38.47      5.89 o 
   2 -14   6       49.41       52.81     10.21 o 
   3 -14   6      170.43      201.81     14.98 o 
   4 -14   6      136.82      130.31      7.45 o 
   5 -14   6      455.53      409.94      9.72 o 
   6 -14   6      557.14      536.12     13.66 o 
   7 -14   6      158.29      154.34      8.88 o 
   8 -14   6       44.39       61.37      7.07 o 
   9 -14   6       17.20       18.45     11.36 o 
  -3 -13   6      185.19      185.99     15.32 o 
  -2 -13   6       80.17       84.39     18.01 o 
  -1 -13   6      582.82      611.99     31.98 o 
   0 -13   6      260.28      247.34      5.25 o 
   1 -13   6       63.67       58.52      7.26 o 
   2 -13   6        4.36       16.26      4.72 o 
   3 -13   6      383.87      408.68      7.40 o 
   4 -13   6       15.63       29.28      4.94 o 
   5 -13   6      938.98      959.76     16.25 o 
   6 -13   6       87.10       74.28      6.79 o 
   7 -13   6     1089.56     1071.54     20.28 o 
   8 -13   6      191.52      207.53      9.27 o 
   9 -13   6      267.48      317.33     16.83 o 
  10 -13   6        0.85        8.40      6.19 o 
  -2 -12   6      240.83      261.11     14.78 o 
  -1 -12   6      377.54      365.30      7.70 o 
   0 -12   6       72.38       78.58      4.49 o 
   1 -12   6      611.79      610.00     10.23 o 
   2 -12   6      172.61      191.64      7.66 o 
   3 -12   6       85.39       69.99      5.73 o 
   4 -12   6      138.96      142.80      4.87 o 
   5 -12   6      403.82      420.16     14.30 o 
   6 -12   6       74.76       73.62      7.88 o 
   7 -12   6      208.46      215.45      8.93 o 
   8 -12   6      355.28      407.00     13.17 o 
   9 -12   6      231.75      240.71     11.94 o 
  10 -12   6       13.20       15.48      5.58 o 
  11 -12   6      343.05      353.75     17.89 o 
  -3 -11   6       90.31       46.36     14.51 o 
  -2 -11   6      164.84      153.73      4.40 o 
  -1 -11   6      108.96      113.82      4.18 o 
   0 -11   6        3.68        5.66      5.13 o 
   1 -11   6       93.35      106.67      5.96 o 
   2 -11   6      843.69      868.73     39.20 o 
   3 -11   6      568.48      580.14     11.05 o 
   4 -11   6        0.68       -0.82      3.32 o 
   5 -11   6      282.34      272.63     11.17 o 
   6 -11   6      245.43      306.02      8.03 o 
   7 -11   6        6.58        4.25      5.73 o 
   8 -11   6       50.47       62.01      7.49 o 
   9 -11   6       13.15       15.76      8.91 o 
  10 -11   6      188.06      189.64     10.34 o 
  11 -11   6      358.61      357.89     18.66 o 
  -5 -10   6      191.83      214.61     24.19 o 
  -4 -10   6      312.61      314.33     16.13 o 
  -3 -10   6      118.58      106.08      3.10 o 
  -2 -10   6      142.19      129.70      4.30 o 
  -1 -10   6     1138.36     1090.82     15.77 o 
   0 -10   6        0.77       10.65      3.15 o 
   1 -10   6       14.61       28.64      4.09 o 
   2 -10   6      234.55      255.10      5.09 o 
   3 -10   6       21.87       34.76      4.36 o 
   4 -10   6     1444.90     1423.82     17.17 o 
   5 -10   6     1043.10     1007.96     20.70 o 
   6 -10   6        3.66       77.07      7.87 o 
   7 -10   6      230.32      270.17      8.14 o 
   8 -10   6      510.61      515.10     16.32 o 
   9 -10   6        1.60       17.13      5.49 o 
  10 -10   6      101.77      115.58      9.45 o 
  11 -10   6       15.88       17.37      9.21 o 
  -6  -9   6        3.70        1.08     11.83 o 
  -5  -9   6       11.41       27.01      8.47 o 
  -4  -9   6      606.52      573.90     30.96 o 
  -3  -9   6       15.76       10.79      1.47 o 
  -2  -9   6      805.58      757.03     10.57 o 
  -1  -9   6      218.26      227.75      3.44 o 
   0  -9   6      550.72      514.69     10.26 o 
   1  -9   6      704.35      692.97      7.02 o 
   2  -9   6      335.91      403.38      6.77 o 
   3  -9   6       19.11       65.48      6.56 o 
   4  -9   6     1677.70     1541.20     27.10 o 
   5  -9   6       64.23       80.79      4.99 o 
   6  -9   6      812.43      874.62     12.82 o 
   7  -9   6       57.34       75.60      7.89 o 
   8  -9   6      172.47      164.61      9.05 o 
   9  -9   6      103.98      111.04      8.22 o 
  10  -9   6      133.62      124.78     11.50 o 
  11  -9   6      107.90      122.74     12.78 o 
  12  -9   6        7.90        0.22     10.50 o 
  -7  -8   6       10.85       13.17      9.14 o 
  -6  -8   6      335.11      332.60     17.47 o 
  -5  -8   6       89.20       92.35      6.40 o 
  -4  -8   6       94.38       84.80      4.18 o 
  -3  -8   6      430.28      443.20     15.19 o 
  -2  -8   6      657.75      672.73     17.20 o 
  -1  -8   6       23.48       25.23      1.88 o 
   0  -8   6     1612.56     1577.38     14.39 o 
   1  -8   6      112.63      148.44      3.11 o 
   2  -8   6     1611.56     1587.71     13.19 o 
   3  -8   6        0.61       18.24      4.58 o 
   4  -8   6     1183.99     1179.37     11.83 o 
   5  -8   6        2.76       11.40      4.45 o 
   6  -8   6        1.80       72.16      5.61 o 
   7  -8   6       25.72       32.71     10.75 o 
   8  -8   6      285.59      276.65      9.69 o 
   9  -8   6       33.39       74.74     11.02 o 
  10  -8   6     2268.67     2219.62     42.93 o 
  11  -8   6        5.49        7.79     10.74 o 
  12  -8   6        5.44       16.69      9.71 o 
  -8  -7   6       42.10       46.77     11.96 o 
  -7  -7   6      321.62      314.19     18.28 o 
  -6  -7   6      477.38      445.95      8.36 o 
  -5  -7   6      389.43      380.66      4.20 o 
  -4  -7   6     1090.78     1072.13     34.40 o 
  -3  -7   6      746.06      733.61     26.21 o 
  -2  -7   6      455.00      417.80     18.95 o 
  -1  -7   6      457.22      458.58      8.69 o 
   0  -7   6      130.93      108.88      4.73 o 
   1  -7   6       72.12       60.48      2.72 o 
   2  -7   6     1621.92     1554.00     12.09 o 
   3  -7   6     1476.04     1389.19     22.06 o 
   4  -7   6     2614.76     2512.07     22.58 o 
   5  -7   6      193.85      220.51      8.02 o 
   6  -7   6      826.61      903.00     16.18 o 
   7  -7   6      222.45      206.76     20.36 o 
   8  -7   6      121.97      126.73      7.41 o 
   9  -7   6     1019.22     1055.39     34.81 o 
  10  -7   6     2649.69     2541.58     70.15 o 
  11  -7   6     1067.83     1003.82     36.25 o 
  12  -7   6      200.02      191.56     13.39 o 
  -9  -6   6      194.40      228.86     29.30 o 
  -8  -6   6       40.46       57.65     17.87 o 
  -7  -6   6      137.65      130.78      6.37 o 
  -6  -6   6       36.62       48.21      3.46 o 
  -5  -6   6     4979.77     4836.80     54.22 o 
  -4  -6   6       28.46       50.39      7.12 o 
  -3  -6   6       36.72       48.51      6.32 o 
  -2  -6   6      118.86      128.61      7.39 o 
  -1  -6   6       71.40       75.89      9.00 o 
   0  -6   6       91.46       95.97      2.18 o 
   1  -6   6       70.19       57.98      2.15 o 
   2  -6   6      236.54      269.90      8.65 o 
   3  -6   6     1253.54     1209.00     15.22 o 
   4  -6   6       74.64       60.55      3.42 o 
   5  -6   6      654.47      610.21      9.14 o 
   6  -6   6      196.97      213.64      6.93 o 
   7  -6   6       31.32       36.48      5.98 o 
   8  -6   6        7.63       21.98      5.23 o 
   9  -6   6      333.51      362.21     14.30 o 
  10  -6   6      437.74      435.65     22.00 o 
  11  -6   6      402.19      384.18     15.34 o 
  12  -6   6       36.99       38.74     14.30 o 
  -9  -5   6      340.52      341.29      8.05 o 
  -8  -5   6      468.15      480.22     14.71 o 
  -7  -5   6       28.28       42.80      2.61 o 
  -6  -5   6        2.35        3.02      3.98 o 
  -5  -5   6      713.93      734.37      5.84 o 
  -4  -5   6      391.86      407.73     19.49 o 
  -3  -5   6     1822.71     1811.65     39.51 o 
  -2  -5   6      361.75      384.21     10.35 o 
  -1  -5   6       37.46       87.57      6.31 o 
   0  -5   6        3.25        3.80      1.47 o 
   1  -5   6     2336.84     2332.96     16.04 o 
   2  -5   6       35.73      101.64      4.17 o 
   3  -5   6       72.06      173.37      5.29 o 
   4  -5   6      816.39      883.54     17.08 o 
   5  -5   6      103.77       92.62      7.46 o 
   6  -5   6       74.86       64.04      6.00 o 
   7  -5   6      366.98      334.65     11.29 o 
   8  -5   6     2356.08     2195.71     36.29 o 
   9  -5   6      725.20      670.18     36.08 o 
  10  -5   6        0.32       -2.28      6.34 o 
  11  -5   6        2.55       55.53      8.69 o 
  12  -5   6        1.59       -2.27     10.68 o 
 -10  -4   6      163.68      183.16      9.54 o 
  -9  -4   6      269.56      280.75      9.50 o 
  -8  -4   6       12.14       13.06      3.94 o 
  -7  -4   6     1391.75     1312.00     17.60 o 
  -6  -4   6      298.89      318.40      9.20 o 
  -5  -4   6       13.43       23.95      2.54 o 
  -4  -4   6       89.38      101.42      2.75 o 
  -3  -4   6      622.63      562.00     12.63 o 
  -2  -4   6      254.57      296.86     12.90 o 
  -1  -4   6     1222.17     1198.89     20.68 o 
   0  -4   6      143.74      237.51      5.12 o 
   1  -4   6      726.69      613.54     10.38 o 
   2  -4   6      686.45      723.61      7.87 o 
   3  -4   6       10.50       14.63      2.82 o 
   4  -4   6      773.84      746.85     11.44 o 
   5  -4   6       79.83       76.46      4.51 o 
   6  -4   6      330.73      352.96     12.77 o 
   7  -4   6     1927.21     1855.59     35.40 o 
   8  -4   6      338.21      395.36     13.54 o 
   9  -4   6     1137.89     1060.17     28.83 o 
  10  -4   6       29.75       35.81      8.52 o 
  11  -4   6      183.92      196.51     19.00 o 
 -11  -3   6        0.77        3.42      4.62 o 
 -10  -3   6      327.91      298.03     11.68 o 
  -9  -3   6        7.91       10.68      4.79 o 
  -8  -3   6      527.05      485.78      8.35 o 
  -7  -3   6     1370.87     1380.28     16.86 o 
  -6  -3   6      220.89      243.11      5.27 o 
  -5  -3   6      776.03      841.53      8.36 o 
  -4  -3   6      410.95      490.53      7.85 o 
  -3  -3   6      906.49      889.85      7.05 o 
  -2  -3   6       25.09       62.48      2.09 o 
  -1  -3   6       11.52       82.73      4.66 o 
   0  -3   6     1624.48     1671.67     10.62 o 
   1  -3   6     3226.62     3257.32     35.85 o 
   2  -3   6     5502.92     5712.74     53.46 o 
   3  -3   6      479.25      407.01     17.57 o 
   4  -3   6      174.49      193.99     15.66 o 
   5  -3   6      300.66      299.23      8.61 o 
   6  -3   6      198.59      226.52      7.46 o 
   7  -3   6      633.21      611.39     24.79 o 
   8  -3   6        5.21        5.64      8.60 o 
   9  -3   6      243.54      255.67     21.77 o 
  10  -3   6       40.28       59.53      9.79 o 
  11  -3   6       63.22       50.81     10.23 o 
 -11  -2   6       31.13       23.97      5.62 o 
 -10  -2   6       81.70       92.48      6.29 o 
  -9  -2   6      301.20      313.40     10.50 o 
  -8  -2   6     3131.74     2873.60     33.20 o 
  -7  -2   6       12.30        5.66      3.32 o 
  -6  -2   6      886.53      889.42     11.30 o 
  -5  -2   6       47.57       92.93      5.44 o 
  -4  -2   6     2030.39     1839.07     20.52 o 
  -3  -2   6     1295.67     1223.13     12.08 o 
  -2  -2   6      973.07     1091.58     10.68 o 
  -1  -2   6     2804.69     3038.90     33.63 o 
   0  -2   6     1156.96     1046.39      7.33 o 
   1  -2   6      281.20      253.27      6.17 o 
   2  -2   6    10512.99    10907.36    113.13 o 
   3  -2   6        2.06       67.80      6.58 o 
   4  -2   6      862.41      856.01     19.69 o 
   5  -2   6        0.76        9.55      5.70 o 
   6  -2   6      421.64      475.74     12.68 o 
   7  -2   6     2282.11     2235.51     35.71 o 
   8  -2   6      273.85      310.40     16.48 o 
   9  -2   6       15.44       13.77      8.40 o 
  10  -2   6      112.43      137.41     10.17 o 
  11  -2   6       22.46       29.93     13.07 o 
 -11  -1   6        0.83        6.32      6.65 o 
 -10  -1   6      465.53      553.31     15.99 o 
  -9  -1   6     1160.22     1067.17     19.86 o 
  -8  -1   6     2256.17     2171.81     29.60 o 
  -7  -1   6       37.24       42.85      3.60 o 
  -6  -1   6      125.61      130.77      6.92 o 
  -5  -1   6     1977.00     1989.71     36.35 o 
  -4  -1   6       16.60       69.41      4.17 o 
  -3  -1   6        5.79       66.30      2.14 o 
  -2  -1   6     2545.22     2460.23     32.72 o 
  -1  -1   6        1.37      220.27      6.21 o 
   0  -1   6      589.08      776.11     10.59 o 
   1  -1   6      366.11      514.01      6.21 o 
   2  -1   6     2105.27     2289.22     44.59 o 
   3  -1   6       32.12       41.39      6.52 o 
   4  -1   6      737.36      784.64     13.32 o 
   5  -1   6      380.31      363.43     13.16 o 
   6  -1   6      312.04      460.94     20.49 o 
   7  -1   6      120.76      184.11     10.05 o 
   8  -1   6     1048.20     1024.48     23.54 o 
   9  -1   6      283.58      291.96     14.24 o 
  10  -1   6      415.78      436.55     18.64 o 
 -12   0   6       10.71       41.65     11.83 o 
 -11   0   6      178.68      180.91     12.43 o 
 -10   0   6      106.45       97.23      5.79 o 
  -9   0   6      200.45      222.89     10.82 o 
  -8   0   6     1341.24     1328.81     21.52 o 
  -7   0   6        0.15        1.04      2.27 o 
  -6   0   6     1026.78     1060.39     11.50 o 
  -5   0   6      223.06      187.63      8.00 o 
  -4   0   6       25.57       48.90      9.81 o 
  -3   0   6     1798.19     1973.43     39.62 o 
  -2   0   6      922.41     1197.04     29.30 o 
  -1   0   6      339.18      598.24     13.93 o 
   0   0   6     3798.88     3582.08     36.35 o 
   1   0   6     1270.08     1307.55     11.90 o 
   2   0   6      911.04      847.82     12.10 o 
   3   0   6       49.16       69.49      5.01 o 
   4   0   6      371.64      353.05     20.70 o 
   5   0   6      221.10      252.99      9.28 o 
   6   0   6      278.01      278.98     13.86 o 
   7   0   6      852.65      848.47     24.74 o 
   8   0   6      659.65      689.52     29.83 o 
   9   0   6      281.76      266.92     15.45 o 
  10   0   6      628.89      735.85     29.43 o 
 -12   1   6      112.11      143.90     17.27 o 
 -11   1   6       10.15       36.61      7.12 o 
 -10   1   6     1793.12     1791.15     33.82 o 
  -9   1   6       15.00       28.94      6.69 o 
  -8   1   6      243.81      248.08      6.51 o 
  -7   1   6      688.81      629.14     10.81 o 
  -6   1   6     1004.31      964.88     15.58 o 
  -5   1   6     2154.28     2238.13     24.40 o 
  -4   1   6     2281.55     2205.63     23.03 o 
  -3   1   6      897.26      997.90     10.57 o 
  -2   1   6       15.12      155.88      4.19 o 
  -1   1   6     6024.19     6133.96     44.78 o 
   0   1   6      578.10      776.48      8.14 o 
   1   1   6     2840.77     2920.78     28.51 o 
   2   1   6      380.59      419.78     19.28 o 
   3   1   6      606.42      601.54     13.37 o 
   4   1   6       43.42       30.11      5.31 o 
   5   1   6      727.55      663.15     13.16 o 
   6   1   6      404.64      431.34     13.80 o 
   7   1   6        4.41       54.24      8.06 o 
   8   1   6        5.29       21.16     13.24 o 
   9   1   6      297.09      298.71     23.11 o 
  10   1   6      283.33      291.96     17.22 o 
 -12   2   6      113.39      119.52     12.97 o 
 -11   2   6       31.50       48.76      7.32 o 
 -10   2   6     1780.27     1819.61     29.60 o 
  -9   2   6       19.68       24.61      8.06 o 
  -8   2   6       10.16       18.51      4.49 o 
  -7   2   6       86.60      106.74      5.78 o 
  -6   2   6      238.09      223.68      6.71 o 
  -5   2   6     4774.12     4555.12     53.00 o 
  -4   2   6     2593.59     2629.90     28.69 o 
  -3   2   6     1659.05     1565.80     30.30 o 
  -2   2   6     3856.67     4073.95     53.62 o 
  -1   2   6      852.25     1035.58     17.20 o 
   0   2   6       51.63      101.28      2.82 o 
   1   2   6       31.75       52.06      4.84 o 
   2   2   6      478.19      521.82     13.30 o 
   3   2   6       34.54       78.03      5.13 o 
   4   2   6       58.32       47.07      8.08 o 
   5   2   6      111.10      107.81      8.14 o 
   6   2   6     1078.65     1051.54     27.87 o 
   7   2   6      300.01      300.76     19.15 o 
   8   2   6      387.34      416.28     22.51 o 
   9   2   6       28.49       44.55     13.34 o 
 -12   3   6      539.32      674.19     25.42 o 
 -11   3   6       63.35       64.20     10.83 o 
 -10   3   6      469.57      494.41     14.25 o 
  -9   3   6      271.94      297.19      8.79 o 
  -8   3   6       29.77       27.69      6.89 o 
  -7   3   6      957.38      921.85     13.78 o 
  -6   3   6      394.88      375.63      7.70 o 
  -5   3   6     1413.17     1392.96     30.04 o 
  -4   3   6      157.66      159.84      3.39 o 
  -3   3   6       29.52       49.05      4.70 o 
  -2   3   6      941.60      952.66     22.85 o 
  -1   3   6     8619.81    10064.94    198.22 o 
   0   3   6     1432.26     1460.68     13.07 o 
   1   3   6     2011.34     2060.65     66.18 o 
   2   3   6        1.12       25.13      9.54 o 
   3   3   6       18.20       34.54      6.85 o 
   4   3   6      418.18      404.23     14.92 o 
   5   3   6     1228.79     1224.65     21.09 o 
   6   3   6        0.05        5.13      6.13 o 
   7   3   6     1450.52     1384.15     30.66 o 
   8   3   6      469.71      479.11     67.53 o 
 -12   4   6       47.06       66.58     23.32 o 
 -11   4   6       48.89       53.65      8.94 o 
 -10   4   6      530.94      506.42     15.20 o 
  -9   4   6     1534.98     1436.72     25.27 o 
  -8   4   6     1228.14     1196.74     21.23 o 
  -7   4   6      753.88      710.97     12.44 o 
  -6   4   6      225.97      244.96      8.22 o 
  -5   4   6      685.31      698.92     14.92 o 
  -4   4   6       81.18       62.34      3.65 o 
  -3   4   6      119.72       95.76      2.17 o 
  -2   4   6      560.27      472.23     18.14 o 
  -1   4   6     1043.76     1038.76     14.40 o 
   0   4   6     2019.84     1986.53     27.57 o 
   1   4   6     3804.11     3228.60    308.75 o 
   2   4   6        4.95       35.61      6.99 o 
   3   4   6      208.06      255.33     19.62 o 
   4   4   6        6.81        0.67      5.91 o 
   5   4   6       63.99       90.98     11.02 o 
   6   4   6      325.30      279.79     16.80 o 
   7   4   6      408.97      413.77     21.37 o 
   8   4   6        8.29        9.41      9.94 o 
 -12   5   6      303.11      333.55     16.08 o 
 -11   5   6      103.70      136.78     14.44 o 
 -10   5   6       99.51      107.82      9.22 o 
  -9   5   6        0.62       14.80      6.00 o 
  -8   5   6      277.77      273.57      9.07 o 
  -7   5   6      571.43      613.40     17.95 o 
  -6   5   6      469.45      452.50     11.86 o 
  -5   5   6      885.40      827.36     20.29 o 
  -4   5   6       12.58       15.12      2.42 o 
  -3   5   6      704.24      756.73     17.74 o 
  -2   5   6       16.49       11.42      5.24 o 
  -1   5   6      882.47      825.19     28.02 o 
   0   5   6      550.02      560.98     22.24 o 
   1   5   6      298.47      271.50     24.26 o 
   2   5   6      752.73      744.50     20.70 o 
   3   5   6      498.84      497.23     26.88 o 
   4   5   6       23.59       53.35     14.92 o 
   5   5   6      683.85      680.80     24.06 o 
   6   5   6       58.42       51.47     11.15 o 
   7   5   6      124.50      124.17     15.05 o 
 -12   6   6       80.70       82.31      9.22 o 
 -11   6   6      376.55      376.48     22.85 o 
 -10   6   6        5.01        1.94      7.32 o 
  -9   6   6      164.30      180.48     16.80 o 
  -8   6   6        2.56       14.82      7.06 o 
  -7   6   6       39.30       45.57     11.83 o 
  -6   6   6      113.46      107.28     12.50 o 
  -5   6   6        2.46        5.31      5.91 o 
  -4   6   6      249.59      260.84     18.28 o 
  -3   6   6     1644.97     1728.06     45.15 o 
  -2   6   6        2.96        8.60      5.78 o 
  -1   6   6     1318.37     1273.51     47.51 o 
   0   6   6       30.31       35.04      7.32 o 
   1   6   6        2.29        4.38      4.32 o 
   2   6   6       84.46       81.94      4.15 o 
   3   6   6      151.74      141.51     18.95 o 
   4   6   6      406.90      388.78     28.36 o 
   6   6   6       17.89       20.96     10.35 o 
 -11   7   6      141.77      127.14     15.82 o 
 -10   7   6      784.28      710.29     18.05 o 
  -9   7   6     1039.99     1000.02     24.03 o 
  -8   7   6      484.48      455.20     13.00 o 
  -7   7   6      363.62      409.61     14.04 o 
  -6   7   6      186.40      192.81      8.60 o 
  -5   7   6       36.40       16.42     16.87 o 
  -4   7   6      190.80      196.34     11.69 o 
  -3   7   6       48.43       35.88     12.36 o 
  -2   7   6     2383.31     2390.72     60.74 o 
  -1   7   6      566.62      553.67     19.38 o 
   0   7   6      289.13      301.36     23.45 o 
   1   7   6       39.76       44.45      7.41 o 
   2   7   6      129.19      112.74      9.60 o 
   3   7   6       22.60       10.62      4.94 o 
   4   7   6       67.78       47.98      5.11 o 
 -11   8   6      280.67      328.09     33.60 o 
 -10   8   6       58.55       59.22     10.13 o 
  -9   8   6      410.24      426.18     16.85 o 
  -8   8   6      870.86      876.18     22.57 o 
  -7   8   6      124.49       86.98     21.43 o 
  -6   8   6     1340.04     1204.23     29.95 o 
  -5   8   6        6.03       10.75      7.53 o 
  -4   8   6      394.92      351.82     16.26 o 
  -3   8   6       52.45       49.45      9.14 o 
  -2   8   6      694.98      693.03     21.90 o 
  -1   8   6      660.02      671.45     17.27 o 
   0   8   6      659.24      663.31     15.85 o 
   1   8   6       53.46       69.97      7.46 o 
   2   8   6      367.76      407.26     21.09 o 
   3   8   6       57.30       75.90     10.54 o 
   4   8   6       82.05       83.72     13.44 o 
 -10   9   6      191.59      167.98     18.42 o 
  -9   9   6        0.34       12.02      7.93 o 
  -8   9   6      230.84      197.51     17.43 o 
  -7   9   6      345.13      373.06     13.64 o 
  -6   9   6      618.80      588.21     22.85 o 
  -5   9   6        5.02       -8.20      8.20 o 
  -4   9   6      225.80      230.61     14.78 o 
  -3   9   6       99.19      108.45     11.96 o 
  -2   9   6      752.77      762.83     19.82 o 
  -1   9   6       76.49       69.96      7.63 o 
   0   9   6       84.41       75.21     37.29 o 
   1   9   6       87.31       85.56     15.59 o 
   2   9   6      252.78      270.24     19.52 o 
   3   9   6      680.00      684.09     26.07 o 
 -10  10   6      184.11      178.73     12.73 o 
  -9  10   6        5.42       11.89     11.15 o 
  -8  10   6      126.83      145.80     11.17 o 
  -7  10   6       32.25       62.49     12.23 o 
  -6  10   6      114.32      155.35     15.19 o 
  -5  10   6      243.45      243.37     17.07 o 
  -4  10   6      111.53       90.71     12.23 o 
  -3  10   6      987.75     1066.08     47.71 o 
  -2  10   6       89.37       87.08     14.06 o 
  -1  10   6      218.24      194.18     26.68 o 
   0  10   6       28.30       30.34     11.62 o 
   1  10   6        0.89        4.48      9.97 o 
  -8  11   6       21.95       14.23     12.23 o 
  -7  11   6      222.63      226.44     18.55 o 
  -6  11   6      172.43      167.58     16.66 o 
  -5  11   6        6.48        0.27     13.44 o 
  -4  11   6      347.91      418.61     34.27 o 
  -3  11   6       12.31        5.34     15.86 o 
  -2  11   6       97.32      110.27     10.26 o 
  -1  11   6      373.56      416.13     19.22 o 
  -5  12   6      702.82      789.25     49.59 o 
   1 -15   7      365.56      411.62     20.29 o 
   3 -15   7      393.31      429.90     17.35 o 
   4 -15   7       46.82       41.47      5.74 o 
   5 -15   7      250.35      254.06      8.44 o 
   6 -15   7       94.48      114.73     14.09 o 
   7 -15   7       86.06       80.21      7.39 o 
  -1 -14   7       14.24       22.17      9.54 o 
   0 -14   7      228.39      249.02     24.59 o 
   1 -14   7      137.50      173.22     21.77 o 
   2 -14   7       45.27       28.16      9.84 o 
   3 -14   7      212.20      187.76     20.29 o 
   4 -14   7      565.62      577.27     23.13 o 
   5 -14   7      162.58      186.21     10.25 o 
   6 -14   7      166.59      143.18     11.86 o 
   7 -14   7      159.84      145.45      9.54 o 
   8 -14   7       93.33       91.83      8.96 o 
   9 -14   7        8.34        5.12      6.60 o 
  -3 -13   7      150.75      156.29     15.32 o 
  -2 -13   7      226.30      283.15     26.07 o 
  -1 -13   7      103.54       96.35     18.41 o 
   0 -13   7       85.98       97.70     17.60 o 
   1 -13   7      167.20      160.53      8.75 o 
   2 -13   7      210.53      235.75      6.82 o 
   3 -13   7       10.00       16.60      4.24 o 
   4 -13   7      761.73      697.53     24.66 o 
   5 -13   7       27.21       28.59      4.99 o 
   6 -13   7     2961.47     2892.44     35.75 o 
   7 -13   7       44.16       81.98      6.68 o 
   8 -13   7      251.70      244.29     11.35 o 
   9 -13   7       13.52       24.95      7.45 o 
  10 -13   7       72.84       69.61      9.83 o 
  -2 -12   7       93.32      117.86     11.96 o 
  -1 -12   7      170.58      172.82     12.50 o 
   0 -12   7       58.95       75.13      6.12 o 
   1 -12   7      485.56      459.27     11.74 o 
   2 -12   7       49.74       56.17      7.58 o 
   3 -12   7       22.85       25.37      3.52 o 
   4 -12   7        4.62       18.08      3.91 o 
   5 -12   7        1.07       38.22      4.98 o 
   6 -12   7     2009.52     1878.78     29.62 o 
   7 -12   7       71.56       88.32      6.30 o 
   8 -12   7      436.22      450.01     16.71 o 
   9 -12   7       16.92       20.24      5.43 o 
  10 -12   7      219.93      241.27     13.38 o 
  -4 -11   7       13.02       15.32      9.00 o 
  -3 -11   7       32.76       26.74      8.87 o 
  -2 -11   7       23.43       10.75     11.83 o 
  -1 -11   7      453.93      407.17     11.91 o 
   0 -11   7       11.96       10.49      4.25 o 
   1 -11   7       23.40       52.03      4.57 o 
   2 -11   7      596.10      628.11     10.14 o 
   3 -11   7       82.37       79.46      5.38 o 
   4 -11   7      123.17      147.16      5.33 o 
   5 -11   7       43.87       54.20      6.38 o 
   6 -11   7       80.45       86.43      6.33 o 
   7 -11   7       78.75       73.29      8.33 o 
   8 -11   7      113.94      131.74      7.56 o 
   9 -11   7      233.29      249.63     16.11 o 
  10 -11   7      298.31      297.59     13.95 o 
  11 -11   7       31.45       32.20     10.59 o 
  -5 -10   7        4.21        5.38      8.33 o 
  -4 -10   7       85.83       90.04     18.01 o 
  -3 -10   7      205.11      214.48     13.30 o 
  -2 -10   7      409.69      389.45     15.59 o 
  -1 -10   7        3.63       10.48      2.66 o 
   0 -10   7       14.72       11.36      2.43 o 
   1 -10   7      892.46      835.40      9.84 o 
   2 -10   7      221.91      220.43      4.85 o 
   3 -10   7      867.67      886.49     16.23 o 
   4 -10   7     1849.19     1760.88     28.54 o 
   5 -10   7       22.88       34.72      4.47 o 
   6 -10   7       86.88       93.83      6.11 o 
   7 -10   7      142.63      164.49      8.19 o 
   8 -10   7       25.12       23.79      5.45 o 
   9 -10   7       45.51       78.62      7.45 o 
  10 -10   7       85.24       95.90     10.12 o 
  11 -10   7      270.61      302.24     17.64 o 
  -6  -9   7       53.19       59.80     11.42 o 
  -5  -9   7      659.02      666.02     34.67 o 
  -4  -9   7        1.69        5.91      7.12 o 
  -3  -9   7     1832.26     1728.20     38.03 o 
  -2  -9   7      109.87      136.80     15.86 o 
  -1  -9   7       24.07       29.70     10.89 o 
   0  -9   7      751.13      712.79      8.91 o 
   1  -9   7      118.02      132.87      3.49 o 
   2  -9   7      542.86      506.57      5.76 o 
   3  -9   7     2045.26     1932.30     26.60 o 
   4  -9   7      604.72      567.97      8.47 o 
   5  -9   7      639.62      659.72     15.21 o 
   6  -9   7      126.88      135.82      8.40 o 
   7  -9   7      124.09      118.45      6.73 o 
   8  -9   7       19.31       30.77      5.46 o 
   9  -9   7      238.84      236.85     19.82 o 
  10  -9   7       19.65       21.98     19.22 o 
  11  -9   7        5.79        7.41      9.41 o 
  -7  -8   7        7.61       11.96      9.14 o 
  -6  -8   7      239.48      264.07     25.40 o 
  -5  -8   7        2.68       40.32      8.87 o 
  -4  -8   7      983.81     1023.75     38.57 o 
  -3  -8   7      145.58      147.82     16.40 o 
  -2  -8   7        0.34       14.11      6.05 o 
  -1  -8   7      869.86      827.82     27.95 o 
   0  -8   7       12.47       27.29      2.66 o 
   1  -8   7      266.97      364.64      9.99 o 
   2  -8   7       44.00       96.94      3.32 o 
   3  -8   7      960.61      941.95     12.39 o 
   4  -8   7      525.43      494.95      7.79 o 
   5  -8   7      660.82      655.05     10.00 o 
   6  -8   7       22.08       71.29      4.64 o 
   7  -8   7      347.26      325.39     12.09 o 
   8  -8   7       68.28       73.44      8.08 o 
   9  -8   7      367.80      359.46     19.24 o 
  10  -8   7       11.09        8.94      8.80 o 
  11  -8   7        6.87        5.46      8.08 o 
  -8  -7   7      588.87      618.85     41.53 o 
  -7  -7   7      697.71      613.07     35.88 o 
  -6  -7   7        5.00       18.14      8.33 o 
  -5  -7   7      132.48      127.94     17.34 o 
  -4  -7   7     1622.37     1591.26     33.60 o 
  -3  -7   7      101.05       93.13      8.60 o 
  -2  -7   7      483.87      483.92     13.98 o 
  -1  -7   7      215.94      214.45      8.13 o 
   0  -7   7      499.42      500.66      3.78 o 
   1  -7   7      409.27      556.12      4.97 o 
   2  -7   7      140.51      162.57      5.75 o 
   3  -7   7     1499.39     1457.78     14.02 o 
   4  -7   7       67.83      109.83      4.67 o 
   5  -7   7      727.37      825.93     11.28 o 
   6  -7   7     2638.21     2695.92     40.96 o 
   7  -7   7       27.41       42.81      8.46 o 
   8  -7   7      331.06      322.52     15.32 o 
   9  -7   7      437.40      417.80     19.62 o 
  10  -7   7      682.77      642.48     23.65 o 
  11  -7   7      132.32      140.13     11.31 o 
  -9  -6   7       94.96      113.42     24.59 o 
  -8  -6   7       37.82       34.67     10.75 o 
  -7  -6   7      161.04      140.75      7.06 o 
  -6  -6   7      824.56      819.43     27.62 o 
  -5  -6   7     2675.43     2523.22     49.72 o 
  -4  -6   7     1646.36     1547.72     41.53 o 
  -3  -6   7      259.96      248.34     15.99 o 
  -2  -6   7      388.60      389.72     18.01 o 
  -1  -6   7      623.86      607.31     11.77 o 
   0  -6   7     2638.80     2842.99     17.86 o 
   1  -6   7      278.37      329.32      4.54 o 
   2  -6   7     1424.89     1352.72     13.54 o 
   3  -6   7      202.10      226.34      7.44 o 
   4  -6   7      746.47      791.13      9.63 o 
   5  -6   7     1170.58     1314.42     16.82 o 
   6  -6   7        5.43      107.03      5.84 o 
   7  -6   7        3.34        5.61      6.70 o 
   8  -6   7      773.42      765.90     41.79 o 
   9  -6   7        4.92        2.32      8.33 o 
  10  -6   7      408.02      402.27     17.05 o 
  11  -6   7        4.21        5.32     13.91 o 
 -10  -5   7      219.34      197.41     18.68 o 
  -9  -5   7      119.64      122.69     14.65 o 
  -8  -5   7      120.44      141.22      5.08 o 
  -7  -5   7       44.04       43.34      2.89 o 
  -6  -5   7       74.12       63.59      2.08 o 
  -5  -5   7        7.36       16.66     10.48 o 
  -4  -5   7      888.44      889.50     19.89 o 
  -3  -5   7     1620.43     1502.57     26.74 o 
  -2  -5   7      325.15      361.63     16.13 o 
  -1  -5   7      422.37      535.20     12.43 o 
   0  -5   7      414.81      396.26      4.97 o 
   1  -5   7       89.79       91.04      4.31 o 
   2  -5   7      773.17      793.26      7.70 o 
   3  -5   7        0.47       56.94      4.30 o 
   4  -5   7      233.38      253.48      7.28 o 
   5  -5   7       10.22      127.58      6.47 o 
   6  -5   7      635.39      716.48     14.11 o 
   7  -5   7       63.90       85.61      7.61 o 
   8  -5   7      543.33      530.04     20.19 o 
   9  -5   7       79.28       97.76      8.22 o 
  10  -5   7       20.34       20.88      8.24 o 
  11  -5   7       23.12       20.13      9.01 o 
  -9  -4   7        0.96        9.35      8.74 o 
  -8  -4   7      311.81      341.45      9.57 o 
  -7  -4   7        2.12       15.54      2.63 o 
  -6  -4   7       18.17       43.49      2.47 o 
  -5  -4   7       11.25       13.56      2.32 o 
  -4  -4   7      591.78      579.20     14.51 o 
  -3  -4   7      906.66      962.74     17.87 o 
  -2  -4   7     1615.63     1741.77     35.34 o 
  -1  -4   7       50.90       51.41      2.12 o 
   0  -4   7     2781.39     2793.63     18.93 o 
   1  -4   7       81.27       84.20      3.16 o 
   2  -4   7      642.04      636.34      7.86 o 
   3  -4   7     1238.77     1206.02     16.24 o 
   4  -4   7      396.64      567.63      8.35 o 
   5  -4   7     1005.94     1033.49     14.68 o 
   6  -4   7      146.94      183.54     14.72 o 
   7  -4   7      289.56      296.31     11.33 o 
   8  -4   7     1746.11     1549.35     35.49 o 
   9  -4   7      200.03      233.24     10.93 o 
  10  -4   7        6.38        4.56      7.39 o 
  11  -4   7        8.32       28.62      9.99 o 
 -10  -3   7       53.66       34.69      3.99 o 
  -9  -3   7      140.11      157.10      7.51 o 
  -8  -3   7      516.77      553.36     10.40 o 
  -7  -3   7      822.69      801.20     11.02 o 
  -6  -3   7     1313.22     1267.90     11.78 o 
  -5  -3   7      169.13      181.90      6.98 o 
  -4  -3   7      576.80      616.95     12.57 o 
  -3  -3   7     1068.36     1193.66     12.50 o 
  -2  -3   7     1348.65     1386.74      9.78 o 
  -1  -3   7     2812.27     2599.30     21.75 o 
   0  -3   7     3753.65     3683.17     25.07 o 
   1  -3   7     1020.34      906.72      7.49 o 
   2  -3   7     9828.01     9865.89    101.63 o 
   3  -3   7     1386.38     1370.83     30.81 o 
   4  -3   7       15.85      180.67      8.74 o 
   5  -3   7      131.41      182.84      7.79 o 
   6  -3   7      259.70      285.98     11.69 o 
   7  -3   7     3485.99     3327.07     50.34 o 
   8  -3   7      658.69      672.38     38.97 o 
   9  -3   7      255.96      263.78     17.86 o 
  10  -3   7      292.62      287.08     30.71 o 
  11  -3   7       48.35       49.34     10.93 o 
 -11  -2   7       15.55       10.54      4.96 o 
 -10  -2   7      175.99      206.12      7.75 o 
  -9  -2   7        7.36        8.27      4.03 o 
  -8  -2   7       22.55       45.64      4.43 o 
  -7  -2   7     1155.72     1092.54     14.68 o 
  -6  -2   7      403.74      383.94      6.97 o 
  -5  -2   7     2222.30     2147.63     41.40 o 
  -4  -2   7      783.51      768.87     22.31 o 
  -3  -2   7     1192.87     1382.47     21.90 o 
  -2  -2   7     1239.14     1372.99     10.30 o 
  -1  -2   7      808.42      816.94     12.13 o 
   0  -2   7       34.51       34.38      2.98 o 
   1  -2   7       19.53       47.43      4.94 o 
   2  -2   7     6101.05     6507.77     61.45 o 
   3  -2   7     4608.28     4870.22     46.37 o 
   4  -2   7     1110.69     1227.31     21.03 o 
   5  -2   7      539.15      553.82     12.68 o 
   6  -2   7     2768.54     2697.68     40.26 o 
   7  -2   7     1860.82     1780.53     37.38 o 
   8  -2   7      148.45      128.27     11.15 o 
   9  -2   7      149.45      174.41     12.49 o 
  10  -2   7        0.23       10.88      8.14 o 
 -11  -1   7      191.05      180.41     11.68 o 
 -10  -1   7       41.25       55.36      7.32 o 
  -9  -1   7      364.27      392.55      7.84 o 
  -8  -1   7       65.19       74.27      6.18 o 
  -7  -1   7      138.77      170.03      9.41 o 
  -6  -1   7      257.11      285.15      5.52 o 
  -5  -1   7     1669.80     1664.07     15.11 o 
  -4  -1   7      306.65      323.16      4.89 o 
  -3  -1   7     1027.67      945.17     13.17 o 
  -2  -1   7     1566.22     1504.68     14.84 o 
  -1  -1   7      148.86      198.98      3.66 o 
   0  -1   7      552.53      618.22      9.08 o 
   1  -1   7     1806.80     2198.40     20.82 o 
   2  -1   7       74.94       53.94      2.82 o 
   3  -1   7      195.25      246.24      7.40 o 
   4  -1   7      467.80      502.81      9.69 o 
   5  -1   7     1968.36     1896.85     28.90 o 
   6  -1   7      843.99      870.04     18.97 o 
   7  -1   7      626.21      653.87     23.18 o 
   8  -1   7      249.49      243.87     17.01 o 
   9  -1   7       52.31       53.20     15.12 o 
  10  -1   7      146.27      174.08     14.45 o 
 -11   0   7       41.04       49.51      6.92 o 
 -10   0   7      211.81      217.68     11.25 o 
  -9   0   7     1620.46     1580.71     22.92 o 
  -8   0   7      121.65       99.44      5.37 o 
  -7   0   7      342.35      381.53      7.93 o 
  -6   0   7       12.04       21.35      2.56 o 
  -5   0   7      632.95      652.10      8.19 o 
  -4   0   7      150.76      200.31      4.51 o 
  -3   0   7      867.32      834.28     10.21 o 
  -2   0   7      327.00      289.27      4.94 o 
  -1   0   7     2150.03     2079.90     18.27 o 
   0   0   7       69.94       84.09      2.62 o 
   1   0   7      443.94      430.75      6.85 o 
   2   0   7       94.85      106.16      4.26 o 
   3   0   7      237.16      222.88      9.74 o 
   4   0   7       17.36       11.31      6.05 o 
   5   0   7      860.50      848.25     22.33 o 
   6   0   7       16.01        9.97      7.79 o 
   7   0   7     1192.07     1158.38     21.66 o 
   8   0   7       27.73       23.78      6.60 o 
   9   0   7      512.35      454.88     18.73 o 
  10   0   7       66.92      107.57     17.39 o 
 -12   1   7       18.17       12.23     17.94 o 
 -11   1   7       19.80       35.36      8.79 o 
 -10   1   7     1340.45     1266.78     22.32 o 
  -9   1   7      684.21      583.19     12.69 o 
  -8   1   7      554.08      524.79     15.66 o 
  -7   1   7     1513.34     1471.50     22.75 o 
  -6   1   7       17.18       29.44      4.89 o 
  -5   1   7      588.43      540.87     10.83 o 
  -4   1   7      592.30      659.02      7.54 o 
  -3   1   7     1438.84     1389.16     16.31 o 
  -2   1   7      184.48      198.83      4.27 o 
  -1   1   7       98.16      121.33      2.30 o 
   0   1   7     1642.60     1550.98     18.61 o 
   1   1   7     2148.48     2036.38     40.32 o 
   2   1   7        6.80       14.35      2.65 o 
   3   1   7      328.93      328.29     21.84 o 
   4   1   7     1248.90     1168.86     27.15 o 
   5   1   7     1845.44     1789.11     30.53 o 
   6   1   7      159.37      150.99     10.25 o 
   7   1   7       40.71       53.56     15.45 o 
   8   1   7      108.11      119.17     11.62 o 
   9   1   7      455.61      487.26     32.72 o 
 -12   2   7      365.72      373.43     12.63 o 
 -11   2   7      634.20      639.41     14.58 o 
 -10   2   7      151.38      198.24     12.49 o 
  -9   2   7       64.97       39.51      7.65 o 
  -8   2   7      339.94      332.02     11.76 o 
  -7   2   7      393.96      387.96     13.44 o 
  -6   2   7      190.58      190.41      7.06 o 
  -5   2   7      681.80      622.58     10.74 o 
  -4   2   7     1349.91     1334.29     23.05 o 
  -3   2   7      626.24      600.63     11.22 o 
  -2   2   7      210.07      245.68      4.27 o 
  -1   2   7       31.34       21.22      3.90 o 
   0   2   7     1675.97     1801.26     25.73 o 
   1   2   7       25.63       52.74      3.51 o 
   2   2   7     2265.01     2183.36     38.57 o 
   3   2   7      316.38      262.59     11.83 o 
   4   2   7      217.29      232.94     15.19 o 
   5   2   7      520.94      507.81     41.79 o 
   6   2   7        6.29       42.57      9.41 o 
   7   2   7      138.13      158.46     11.88 o 
   8   2   7      182.94      193.40     13.96 o 
 -12   3   7     1053.05     1037.80     25.48 o 
 -11   3   7      371.68      362.93     13.84 o 
 -10   3   7      869.96      867.82     19.09 o 
  -9   3   7       83.86       75.16      8.33 o 
  -8   3   7      999.99     1006.16     19.28 o 
  -7   3   7     1826.85     1726.93     25.06 o 
  -6   3   7       13.10       61.63      7.26 o 
  -5   3   7      303.24      306.74      9.05 o 
  -4   3   7      693.95      732.56      9.49 o 
  -3   3   7       21.00       64.45      5.85 o 
  -2   3   7      611.15      580.81     13.30 o 
  -1   3   7       80.52       96.64     10.21 o 
   0   3   7      259.54      239.90      3.29 o 
   1   3   7      375.63      360.49      5.69 o 
   2   3   7      262.57      277.24     18.14 o 
   3   3   7       62.46       73.51      8.74 o 
   4   3   7       19.93       26.61      7.66 o 
   5   3   7       10.66        9.68      7.66 o 
   6   3   7     1886.22     1808.41     41.26 o 
   7   3   7        0.12       -0.61      5.51 o 
   8   3   7      134.89      192.97     21.03 o 
 -12   4   7     1143.13     1135.95     49.45 o 
 -11   4   7        3.80       58.07      8.67 o 
 -10   4   7      352.84      355.47     17.20 o 
  -9   4   7       14.01       10.95      5.41 o 
  -8   4   7      881.35      834.08     17.30 o 
  -7   4   7     1187.20     1190.38     20.43 o 
  -6   4   7      342.48      390.07      8.98 o 
  -5   4   7      343.12      354.29      7.43 o 
  -4   4   7       74.40      101.25      7.59 o 
  -3   4   7     3681.40     3952.01     67.60 o 
  -2   4   7      621.44      695.98     23.52 o 
  -1   4   7     1186.51     1232.93     19.88 o 
   0   4   7     3202.87     3156.05     45.83 o 
   1   4   7       12.13       13.77      2.03 o 
   2   4   7        2.96        3.36      9.54 o 
   3   4   7      621.20      658.76     30.77 o 
   4   4   7      292.34      288.53     15.45 o 
   5   4   7      882.77      873.91     27.68 o 
   6   4   7      469.02      524.10     23.25 o 
   7   4   7      220.91      229.80     18.55 o 
 -12   5   7      650.38      703.04     28.79 o 
 -11   5   7        2.56       22.49      7.69 o 
 -10   5   7       85.28      115.09      8.03 o 
  -9   5   7      305.31      292.67     22.44 o 
  -8   5   7       16.12       23.09      6.00 o 
  -7   5   7      991.45      980.91     29.30 o 
  -6   5   7     2030.92     2007.79     38.57 o 
  -5   5   7      102.65      111.75      3.98 o 
  -4   5   7      750.08      731.46     27.55 o 
  -3   5   7       95.72      149.71      9.41 o 
  -2   5   7      224.36      309.62     18.68 o 
  -1   5   7      548.36      515.67     19.28 o 
   0   5   7      275.50      315.62     11.31 o 
   1   5   7      245.22      271.01    147.89 o 
   2   5   7        4.71       -0.13      9.54 o 
   3   5   7       53.93       75.52     16.80 o 
   4   5   7       12.50       28.09     15.05 o 
   5   5   7        5.15       13.44      9.14 o 
   6   5   7       98.92      110.33     14.65 o 
 -11   6   7       21.66       17.61      7.89 o 
 -10   6   7      414.14      441.32     27.28 o 
  -9   6   7       38.63       41.84      6.50 o 
  -8   6   7      115.92      101.36      9.00 o 
  -7   6   7      748.22      747.56     17.90 o 
  -6   6   7       17.08       32.19      6.89 o 
  -5   6   7      488.58      440.49     21.50 o 
  -4   6   7      444.71      470.48     24.32 o 
  -3   6   7     1078.80     1143.08     26.88 o 
  -2   6   7      390.34      449.79     15.99 o 
  -1   6   7        7.12       34.64      6.55 o 
   0   6   7      664.94      642.70     15.66 o 
   1   6   7      125.93      159.62     17.13 o 
   2   6   7       50.18       43.80     14.10 o 
   4   6   7      150.64      398.45     31.58 o 
   5   6   7       51.80       52.41     12.23 o 
 -11   7   7     1227.49     1200.33     30.65 o 
 -10   7   7      123.64      130.03      9.69 o 
  -9   7   7      739.07      770.02     30.10 o 
  -8   7   7      187.10      209.60     12.05 o 
  -7   7   7        3.41        7.53      7.39 o 
  -6   7   7      444.07      365.84     15.79 o 
  -5   7   7     1632.52     1583.87     49.72 o 
  -4   7   7        0.04        5.78     11.02 o 
  -3   7   7     1068.23     1133.00     40.58 o 
  -2   7   7      521.16      514.71     15.56 o 
  -1   7   7     4754.60     4687.21     73.09 o 
   0   7   7      116.80      140.47     10.53 o 
   1   7   7      396.09      389.53     27.41 o 
   2   7   7        0.57        3.49      6.65 o 
   3   7   7      514.68      328.20    176.11 o 
   4   7   7      489.23      521.01     38.17 o 
 -10   8   7      680.32      665.01     28.98 o 
  -9   8   7     1127.51     1137.85     28.81 o 
  -8   8   7        0.65        2.05      9.74 o 
  -7   8   7      287.60      314.80     17.03 o 
  -6   8   7      462.54      431.11     18.95 o 
  -5   8   7      365.66      352.49     17.20 o 
  -4   8   7      142.19      162.20     20.70 o 
  -3   8   7        5.58       22.98     13.71 o 
  -2   8   7        2.57        4.11      6.35 o 
  -1   8   7     2564.73     2614.62     41.13 o 
   0   8   7      602.07      615.65     18.82 o 
   1   8   7      807.54      817.85     29.12 o 
   2   8   7       68.19       68.44     10.01 o 
   3   8   7      307.96      366.88     46.63 o 
 -10   9   7      142.30      131.42     13.10 o 
  -9   9   7        0.60        4.08      7.65 o 
  -8   9   7      550.17      557.44     17.58 o 
  -7   9   7      162.35      192.84     15.86 o 
  -6   9   7       10.60       16.80      9.41 o 
  -5   9   7      641.63      670.72     25.53 o 
  -4   9   7       43.55       54.96     11.02 o 
  -3   9   7       74.16       69.88     11.42 o 
  -2   9   7      133.41      115.72     11.27 o 
  -1   9   7      100.21      113.55     11.06 o 
   0   9   7       52.17       60.38     13.20 o 
   1   9   7       84.50      104.32      9.82 o 
   2   9   7      212.94      247.72     15.97 o 
  -9  10   7       12.67       18.04      8.03 o 
  -8  10   7       52.60       62.62     13.57 o 
  -7  10   7       15.61       25.13     10.89 o 
  -6  10   7      233.41      263.93     18.81 o 
  -5  10   7        9.34       22.04     10.48 o 
  -4  10   7      193.22      199.97     16.93 o 
  -3  10   7      346.77      402.22     15.30 o 
  -2  10   7      473.96      502.28     20.35 o 
  -1  10   7       21.66       22.58      7.65 o 
   0  10   7       13.45       -0.35      5.79 o 
  -7  11   7      104.91      113.02     16.40 o 
  -6  11   7       52.07       69.34     14.24 o 
  -5  11   7        1.25        3.23      9.41 o 
  -4  11   7      118.94       98.91     24.19 o 
  -3  11   7       44.78       45.05     14.48 o 
   3 -15   8      148.06       96.22     20.02 o 
   4 -15   8      120.93      100.41      5.43 o 
   5 -15   8       55.84       58.63      6.97 o 
   6 -15   8       93.44      108.22      9.04 o 
   7 -15   8        3.02       17.41      5.00 o 
  -1 -14   8      192.51      218.38     16.66 o 
   0 -14   8        4.26        2.69     12.63 o 
   1 -14   8     1112.22     1072.26     47.30 o 
   2 -14   8      169.31       89.52     68.60 o 
   3 -14   8      397.77      377.35     30.44 o 
   4 -14   8      215.96      217.61      9.84 o 
   5 -14   8       34.56       30.81      4.87 o 
   6 -14   8      324.44      310.01      9.78 o 
   7 -14   8        3.35       16.42      5.35 o 
   8 -14   8        5.02       33.05      6.33 o 
  -2 -13   8        0.05       27.15     15.99 o 
  -1 -13   8       13.87       40.45     16.13 o 
   0 -13   8       23.84       41.39     15.72 o 
   1 -13   8      122.39      150.76     13.30 o 
   2 -13   8        5.85       11.09      3.11 o 
   3 -13   8      746.29      678.13     10.94 o 
   4 -13   8      328.53      322.08      8.37 o 
   5 -13   8       27.03       37.83      7.74 o 
   6 -13   8        8.27       10.37      6.16 o 
   7 -13   8      184.85      149.13     11.07 o 
   8 -13   8        0.53       20.62      5.61 o 
   9 -13   8      263.21      244.68     12.96 o 
  -2 -12   8        0.12       -2.96      7.53 o 
  -1 -12   8      844.12      856.17     26.61 o 
   0 -12   8       21.10       42.85      8.23 o 
   1 -12   8       17.95       56.50      4.89 o 
   2 -12   8      347.15      353.17      9.10 o 
   3 -12   8      236.20      253.14      7.21 o 
   4 -12   8     2539.82     2524.33     29.58 o 
   5 -12   8      454.51      486.51     10.68 o 
   6 -12   8      105.67      108.00      9.07 o 
   7 -12   8      538.76      530.17     15.59 o 
   8 -12   8       34.60       59.99      9.35 o 
   9 -12   8       11.09       33.63      6.67 o 
  10 -12   8      260.02      240.89     23.43 o 
  -4 -11   8       28.40       13.98     14.78 o 
  -3 -11   8       36.01       29.97      9.54 o 
  -2 -11   8      686.44      700.28     23.52 o 
  -1 -11   8     1468.35     1419.51     47.71 o 
   0 -11   8      100.31      106.47      2.86 o 
   1 -11   8      462.93      444.84      7.74 o 
   2 -11   8       65.64       91.05      3.30 o 
   3 -11   8        2.90       48.65      4.39 o 
   4 -11   8     2254.70     2339.62     27.30 o 
   5 -11   8      199.61      219.29      7.77 o 
   6 -11   8      174.12      175.86      9.61 o 
   7 -11   8       52.88       53.37      6.32 o 
   8 -11   8      150.89      202.06     29.67 o 
   9 -11   8       78.07       81.10      8.66 o 
  10 -11   8       32.39       39.50      6.32 o 
  -5 -10   8      434.24      505.56     35.21 o 
  -4 -10   8        4.15        9.54      8.20 o 
  -3 -10   8       45.13       53.08     15.59 o 
  -2 -10   8        5.01       -1.08      9.94 o 
  -1 -10   8      132.37       77.94     15.05 o 
   0 -10   8      601.30      620.54      5.31 o 
   1 -10   8      683.77      729.26     14.38 o 
   2 -10   8      366.85      347.17      5.75 o 
   3 -10   8      809.72      784.92     12.04 o 
   4 -10   8     1003.46     1034.49     12.84 o 
   5 -10   8      116.36      119.17      5.36 o 
   6 -10   8      211.61      236.68      8.34 o 
   7 -10   8      201.25      201.32      9.31 o 
   8 -10   8      160.47      147.32      9.37 o 
   9 -10   8      110.25       81.42      7.51 o 
  10 -10   8      259.65      278.29     12.35 o 
  11 -10   8      216.47      201.26     10.52 o 
  -6  -9   8      386.81      439.04     33.33 o 
  -5  -9   8        1.51       -3.49      7.79 o 
  -4  -9   8      348.90      396.17     27.55 o 
  -3  -9   8      682.87      662.12     21.77 o 
  -2  -9   8      143.05      165.03     11.29 o 
  -1  -9   8      822.68      817.06     21.50 o 
   0  -9   8      295.33      288.25      3.61 o 
   1  -9   8        0.48        1.54      1.78 o 
   2  -9   8     4201.73     4120.10     34.19 o 
   3  -9   8       62.51       69.78      4.77 o 
   4  -9   8     1267.37     1235.52     17.62 o 
   5  -9   8      527.36      494.22     10.66 o 
   6  -9   8      215.24      222.78     13.91 o 
   7  -9   8        0.75       -1.65      3.84 o 
   8  -9   8       83.82       83.35      8.42 o 
   9  -9   8        1.89        4.09      6.25 o 
  10  -9   8       59.97       65.30     21.89 o 
  11  -9   8      197.67      205.07     20.76 o 
  -7  -8   8       57.13       66.79     20.02 o 
  -6  -8   8       28.22       64.37     11.15 o 
  -5  -8   8      430.66      383.40     27.28 o 
  -4  -8   8     1216.32     1228.28     31.31 o 
  -3  -8   8      252.53      256.00     13.04 o 
  -2  -8   8      345.26      388.91     22.31 o 
  -1  -8   8        5.03       25.62     10.08 o 
   0  -8   8      435.31      444.01      7.38 o 
   1  -8   8      754.47      718.75      6.73 o 
   2  -8   8       60.18       68.63      3.35 o 
   3  -8   8      440.00      469.30      6.83 o 
   4  -8   8     1180.12     1168.16     13.16 o 
   5  -8   8       87.41      100.72      6.03 o 
   6  -8   8     1568.55     1582.56     20.12 o 
   7  -8   8      466.83      485.03     10.76 o 
   8  -8   8      387.96      365.16     12.04 o 
   9  -8   8        0.43       -1.01      5.70 o 
  10  -8   8      260.05      272.46     15.24 o 
  11  -8   8      584.24      586.94     34.67 o 
  -8  -7   8      325.14      324.27     20.83 o 
  -7  -7   8      190.33      224.02     16.40 o 
  -6  -7   8        1.59       12.23     13.04 o 
  -5  -7   8      215.18      196.07     12.77 o 
  -4  -7   8       25.84       64.10     14.11 o 
  -3  -7   8      541.48      674.88     27.82 o 
  -2  -7   8      268.62      311.10     18.95 o 
  -1  -7   8      139.83      120.69      9.45 o 
   0  -7   8      540.60      580.88     11.02 o 
   1  -7   8     1030.47     1193.43     14.88 o 
   2  -7   8     1762.86     1731.70     14.20 o 
   3  -7   8       76.28       93.14      4.47 o 
   4  -7   8        0.91        4.36      4.61 o 
   5  -7   8        3.79        3.82      2.96 o 
   6  -7   8      316.72      328.91     14.90 o 
   7  -7   8     1137.52     1157.19     17.73 o 
   8  -7   8     1082.12     1055.56     24.12 o 
   9  -7   8       72.36       86.39      8.17 o 
  10  -7   8     1723.59     1637.15     44.00 o 
  11  -7   8      591.82      570.00     19.19 o 
  -9  -6   8       40.40       44.75     12.77 o 
  -8  -6   8       63.88       68.00     20.02 o 
  -7  -6   8      135.08      193.65     22.98 o 
  -6  -6   8      269.79      290.41     15.45 o 
  -5  -6   8       69.42       87.35     15.32 o 
  -4  -6   8      456.98      505.29     16.26 o 
  -3  -6   8       87.44       88.69      8.20 o 
  -2  -6   8      761.76      720.71     17.34 o 
  -1  -6   8       81.92       73.72      5.80 o 
   0  -6   8      155.81      178.20      4.03 o 
   1  -6   8     4543.99     4297.85     33.05 o 
   2  -6   8      570.70      524.88      6.35 o 
   3  -6   8      599.01      642.02     10.47 o 
   4  -6   8      828.57      818.06     12.02 o 
   5  -6   8      268.48      290.79      7.11 o 
   6  -6   8       19.07       10.53      4.58 o 
   7  -6   8      514.12      493.75     17.96 o 
   8  -6   8        3.18        2.42      5.70 o 
   9  -6   8      556.30      543.21     18.18 o 
  10  -6   8      528.29      503.96     21.43 o 
  11  -6   8      233.08      207.68     15.81 o 
  -9  -5   8       22.07       27.41     17.87 o 
  -8  -5   8      178.54      164.89     14.51 o 
  -7  -5   8      195.56      165.21      8.89 o 
  -6  -5   8       32.88       42.20     13.30 o 
  -5  -5   8     1511.38     1449.75     31.04 o 
  -4  -5   8      310.11      334.62     12.23 o 
  -3  -5   8     1121.25     1046.86     21.77 o 
  -2  -5   8      391.33      411.22     11.83 o 
  -1  -5   8      124.19      158.04      7.13 o 
   0  -5   8       16.46       33.19      2.02 o 
   1  -5   8      162.53      170.20      8.57 o 
   2  -5   8      521.00      488.45      7.14 o 
   3  -5   8      586.33      561.12      8.40 o 
   4  -5   8      821.20      848.33     12.22 o 
   5  -5   8      736.08      706.86     17.77 o 
   6  -5   8      136.04      144.74      8.08 o 
   7  -5   8      137.76      141.50     11.97 o 
   8  -5   8       30.50       26.01      6.96 o 
   9  -5   8      109.57      107.81     10.52 o 
  10  -5   8       42.19       59.26      8.69 o 
  11  -5   8       76.42       71.47     15.96 o 
 -10  -4   8       66.60       87.35     14.38 o 
  -9  -4   8      323.42      324.54     19.22 o 
  -8  -4   8       29.61       26.03      7.40 o 
  -7  -4   8        7.77       18.67      3.99 o 
  -6  -4   8      263.69      217.62     13.45 o 
  -5  -4   8      137.41      164.36      7.73 o 
  -4  -4   8      651.63      550.58     21.64 o 
  -3  -4   8      837.06      836.28     24.59 o 
  -2  -4   8       56.17       66.50      1.35 o 
  -1  -4   8      937.39      967.77     19.30 o 
   0  -4   8      144.70      128.81      3.75 o 
   1  -4   8      777.89      794.20      7.90 o 
   2  -4   8       34.78       44.12      2.65 o 
   3  -4   8      316.17      345.48      6.06 o 
   4  -4   8     2565.03     2571.32     27.99 o 
   5  -4   8     1072.60     1052.75     22.09 o 
   6  -4   8       29.72       32.09     10.89 o 
   7  -4   8     1308.70     1295.10     38.43 o 
   8  -4   8       15.53       15.66      6.84 o 
   9  -4   8       33.20       36.71      8.55 o 
  10  -4   8        2.34        7.74      8.08 o 
  11  -4   8       62.07       69.53     10.28 o 
 -10  -3   8      118.10      106.43     14.11 o 
  -9  -3   8       58.93       54.01      4.88 o 
  -8  -3   8      642.14      649.23     16.82 o 
  -7  -3   8      592.89      573.56      8.33 o 
  -6  -3   8        5.08        7.67      2.12 o 
  -5  -3   8        4.78       11.56      3.36 o 
  -4  -3   8       10.28       37.22      3.76 o 
  -3  -3   8      427.33      415.90      4.22 o 
  -2  -3   8     1433.30     1393.86     26.77 o 
  -1  -3   8     2684.11     2786.18     22.85 o 
   0  -3   8     1311.70     1222.87     11.92 o 
   1  -3   8     2923.95     2929.63     26.02 o 
   2  -3   8     1651.09     1666.59     15.38 o 
   3  -3   8     3208.71     3312.36     29.97 o 
   4  -3   8       87.95      181.87      5.49 o 
   5  -3   8       58.63       89.04      8.97 o 
   6  -3   8     1777.32     1649.30     34.87 o 
   7  -3   8     1716.13     1636.39     26.18 o 
   8  -3   8      427.03      403.20     15.28 o 
   9  -3   8      189.42      183.80     12.81 o 
  10  -3   8       81.40       68.62     11.05 o 
 -11  -2   8        3.24        1.61      8.20 o 
 -10  -2   8      162.37      158.37     18.41 o 
  -9  -2   8        7.52        8.48      4.65 o 
  -8  -2   8      270.89      275.46      5.41 o 
  -7  -2   8        0.47        2.52      2.67 o 
  -6  -2   8     1785.60     1729.98     17.26 o 
  -5  -2   8     2065.48     1999.35     35.28 o 
  -4  -2   8       91.85      126.58      6.79 o 
  -3  -2   8      433.30      377.29      6.98 o 
  -2  -2   8      176.92      157.64      5.45 o 
  -1  -2   8     1467.00     1650.69     14.78 o 
   0  -2   8     4965.29     5097.56     46.76 o 
   1  -2   8      357.51      345.43     10.50 o 
   2  -2   8      502.48      676.54      8.28 o 
   3  -2   8     1614.55     1565.74     18.41 o 
   4  -2   8      219.06      294.84      9.17 o 
   5  -2   8       16.91       46.08     13.71 o 
   6  -2   8      307.41      349.63     12.35 o 
   7  -2   8       91.97       85.90     10.21 o 
   8  -2   8      318.07      313.56     12.23 o 
   9  -2   8       15.24        4.41      7.39 o 
  10  -2   8      227.46      200.31     15.77 o 
 -11  -1   8       83.74       67.38      8.92 o 
 -10  -1   8      137.38      134.81     23.18 o 
  -9  -1   8        0.20        5.06      4.80 o 
  -8  -1   8        9.19       54.80      5.74 o 
  -7  -1   8      137.34      176.58      7.19 o 
  -6  -1   8     1234.11     1135.91     21.74 o 
  -5  -1   8      775.31      754.52     16.81 o 
  -4  -1   8     2487.81     2557.41     69.95 o 
  -3  -1   8      769.82      757.61      9.75 o 
  -2  -1   8       32.54       43.45      2.62 o 
  -1  -1   8      453.65      409.30      8.23 o 
   0  -1   8      173.06      132.91     10.82 o 
   1  -1   8        3.33        9.57      2.66 o 
   2  -1   8     1066.56     1196.79     17.34 o 
   3  -1   8      462.78      490.22      7.78 o 
   4  -1   8       18.88       80.80     14.24 o 
   5  -1   8      138.30      157.70      8.99 o 
   6  -1   8     1424.78     1313.77     21.85 o 
   7  -1   8      174.15      183.99     11.19 o 
   8  -1   8       16.76       52.92      9.03 o 
   9  -1   8       94.13       99.14      9.78 o 
  10  -1   8        1.11       12.33      7.65 o 
 -11   0   8       61.46       71.93     12.09 o 
 -10   0   8      542.96      585.27     21.70 o 
  -9   0   8       74.34       80.06      6.79 o 
  -8   0   8      239.07      239.73      7.21 o 
  -7   0   8       20.40       45.16      4.57 o 
  -6   0   8        1.03       63.00      7.15 o 
  -5   0   8      310.56      336.61     11.06 o 
  -4   0   8      967.79     1029.19     12.76 o 
  -3   0   8      421.79      386.95     18.01 o 
  -2   0   8     3353.43     3171.91     25.58 o 
  -1   0   8       19.62       20.26      1.73 o 
   0   0   8      125.63      150.64      5.41 o 
   1   0   8       62.46      105.52      7.73 o 
   2   0   8       72.55      129.13      6.17 o 
   3   0   8       25.53       66.54      3.55 o 
   4   0   8      482.99      524.26     17.29 o 
   5   0   8     1458.83     1379.35     25.38 o 
   6   0   8     1397.42     1385.45     31.18 o 
   7   0   8        7.26       13.02      5.94 o 
   8   0   8      808.07      753.27     19.90 o 
   9   0   8       89.97      108.71     12.72 o 
 -11   1   8      275.58      268.52     11.27 o 
 -10   1   8       45.63       78.41      9.14 o 
  -9   1   8      403.81      420.65     10.99 o 
  -8   1   8      956.09      948.72     25.06 o 
  -7   1   8      163.50      162.60     16.46 o 
  -6   1   8     2244.16     2122.26     32.54 o 
  -5   1   8       23.67       31.31      2.83 o 
  -4   1   8      666.72      691.17     17.27 o 
  -3   1   8      846.07      900.82     11.26 o 
  -2   1   8      554.90      569.68      7.88 o 
  -1   1   8      754.05      649.89      7.85 o 
   0   1   8     1128.64     1045.61     15.19 o 
   1   1   8      189.31      186.18      5.29 o 
   2   1   8     1206.56     1202.87     15.86 o 
   3   1   8       28.51      103.78      7.51 o 
   4   1   8      563.70      629.80     15.91 o 
   5   1   8       32.96       34.43      6.32 o 
   6   1   8      134.36      153.18      9.03 o 
   7   1   8      364.49      343.74     33.06 o 
   8   1   8        2.87       19.28     15.79 o 
   9   1   8      130.21      122.56     13.86 o 
 -11   2   8      130.58       98.33      8.79 o 
 -10   2   8       15.90       27.93      6.18 o 
  -9   2   8       50.14       45.27      5.98 o 
  -8   2   8       30.57       23.93      4.92 o 
  -7   2   8     1584.97     1542.43     26.02 o 
  -6   2   8      390.72      494.86      8.55 o 
  -5   2   8      635.96      579.61     11.94 o 
  -4   2   8     1445.86     1416.34     18.40 o 
  -3   2   8       93.78      128.67      5.24 o 
  -2   2   8       82.07      104.25      3.58 o 
  -1   2   8      190.88      197.39      7.14 o 
   0   2   8       84.69      107.96     10.15 o 
   1   2   8     1947.17     1878.03     20.19 o 
   2   2   8      117.52      110.12      6.25 o 
   3   2   8     4270.17     4387.82     83.05 o 
   4   2   8     1189.22     1180.71     41.26 o 
   5   2   8       30.36       49.16     16.93 o 
   6   2   8      172.06      185.08     12.37 o 
   7   2   8      443.09      468.59     24.32 o 
   8   2   8     1743.74     1807.53     42.53 o 
 -11   3   8      255.89      247.37     15.86 o 
 -10   3   8      121.23      106.64      7.17 o 
  -9   3   8       42.41       37.71      8.27 o 
  -8   3   8      174.95      172.25      9.54 o 
  -7   3   8      141.36      170.56     14.51 o 
  -6   3   8       47.57       49.88      4.32 o 
  -5   3   8     1464.14     1460.96     16.05 o 
  -4   3   8       19.00       34.48      5.24 o 
  -3   3   8     2689.37     2613.64     82.45 o 
  -2   3   8       63.81       48.38      6.18 o 
  -1   3   8       88.77      105.00      6.67 o 
   0   3   8       14.84       14.82      2.46 o 
   1   3   8        2.72        9.52      2.59 o 
   2   3   8      156.44      172.61      9.00 o 
   3   3   8     3614.99     3606.37     71.90 o 
   4   3   8       21.31       27.15      8.33 o 
   5   3   8     1506.66     1524.07     39.78 o 
   6   3   8      427.18      456.91     22.17 o 
   7   3   8      512.08      486.07     24.06 o 
 -11   4   8      544.94      534.75     17.32 o 
 -10   4   8       36.08       37.76      7.26 o 
  -9   4   8      525.88      519.53     12.48 o 
  -8   4   8      140.64      109.25     10.50 o 
  -7   4   8      217.52      268.34      8.45 o 
  -6   4   8      179.78      196.84      6.33 o 
  -5   4   8      133.24      132.05     13.57 o 
  -4   4   8      351.70      354.41      7.53 o 
  -3   4   8       41.06       46.50      6.85 o 
  -2   4   8     1427.95     1391.43     37.36 o 
  -1   4   8     2380.51     2395.66     31.64 o 
   0   4   8      293.93      308.79     22.24 o 
   1   4   8      165.14      165.32     13.64 o 
   2   4   8      350.56      355.29      7.88 o 
   3   4   8      321.82      346.31     16.80 o 
   4   4   8      689.09      641.56     23.25 o 
   5   4   8      385.50      451.80     21.77 o 
   6   4   8      174.18      193.52     17.34 o 
 -11   5   8        1.71        1.56      8.45 o 
 -10   5   8      125.98      128.18     10.04 o 
  -9   5   8      172.49      183.67     10.81 o 
  -8   5   8      257.80      236.54     19.62 o 
  -7   5   8      460.77      439.77      8.47 o 
  -6   5   8       51.80       54.96      8.74 o 
  -5   5   8      765.99      726.73     24.66 o 
  -4   5   8      136.08      161.53     10.48 o 
  -3   5   8      753.32      759.95     20.29 o 
  -2   5   8      684.76      672.75     15.88 o 
  -1   5   8      174.91      209.12     10.19 o 
   0   5   8      482.10      444.96     38.97 o 
   1   5   8     2724.91     2744.90     44.68 o 
   2   5   8      821.99      793.17     11.03 o 
   3   5   8        0.92        0.24      4.17 o 
   4   5   8        0.24       21.77      9.54 o 
   5   5   8      123.01      133.04     15.59 o 
   6   5   8      346.41      365.80     22.85 o 
 -11   6   8      215.26      258.06     12.30 o 
 -10   6   8       10.73       11.62      7.12 o 
  -9   6   8      179.46      151.05     10.95 o 
  -8   6   8      187.07      203.85     15.06 o 
  -7   6   8       53.14       70.89      4.84 o 
  -6   6   8      397.55      373.30     36.02 o 
  -5   6   8      915.74      913.28     35.88 o 
  -4   6   8      144.83      161.80     11.69 o 
  -3   6   8       44.00       30.91      7.79 o 
  -2   6   8       17.45       23.80      5.41 o 
  -1   6   8        0.63        9.19      7.53 o 
   0   6   8      178.49      176.09     11.69 o 
   1   6   8      160.16      188.52     11.66 o 
   2   6   8        9.57       22.44      7.83 o 
   3   6   8      266.70      287.72     18.28 o 
   4   6   8      405.15      413.50     22.58 o 
   5   6   8       11.83       -1.75      9.54 o 
 -10   7   8       15.47       21.33     11.89 o 
  -9   7   8        0.19       15.81      7.73 o 
  -8   7   8       30.61       26.37      3.43 o 
  -7   7   8        5.52        5.88      2.92 o 
  -6   7   8      709.02      712.92     35.48 o 
  -5   7   8      470.70      467.93     29.03 o 
  -4   7   8     1063.46     1025.50     41.39 o 
  -3   7   8       59.57       65.31     10.08 o 
  -2   7   8      370.72      370.30     14.63 o 
  -1   7   8      980.38      971.80     29.21 o 
   0   7   8       36.94       55.10     23.92 o 
   1   7   8      351.53      396.54     16.46 o 
   2   7   8      199.34      203.82     36.02 o 
   3   7   8       48.32       42.50      8.45 o 
   4   7   8      975.76     1042.43     37.36 o 
 -10   8   8      303.72      281.40     19.89 o 
  -9   8   8      177.16      162.75     12.77 o 
  -8   8   8      550.83      436.74    113.56 o 
  -7   8   8       14.31       22.31      9.54 o 
  -6   8   8       40.14       63.30     17.87 o 
  -5   8   8      204.02      195.80     23.79 o 
  -4   8   8       46.07       30.24     15.19 o 
  -3   8   8      352.30      354.78     28.76 o 
  -2   8   8      230.25      216.03     17.58 o 
  -1   8   8       85.20       89.07      8.77 o 
   0   8   8      122.23      142.34     10.26 o 
   1   8   8       36.11       40.29      9.78 o 
   2   8   8       46.06       71.02      9.45 o 
  -9   9   8      515.64      515.25     18.67 o 
  -8   9   8      165.30      138.95     25.13 o 
  -7   9   8       32.25       51.34     19.22 o 
  -6   9   8      266.63      287.18     29.83 o 
  -5   9   8      290.24      315.54     30.77 o 
  -4   9   8        8.53       17.34      9.68 o 
  -3   9   8        7.93       17.60      8.20 o 
  -2   9   8       19.20       27.70      7.51 o 
  -1   9   8       17.18       32.79      9.56 o 
   0   9   8        3.84       -0.76     10.55 o 
   1   9   8      179.47      186.30     12.90 o 
  -7  10   8      476.89      488.63     40.18 o 
  -6  10   8        9.64       23.92     11.56 o 
  -5  10   8       79.04       86.54     14.38 o 
  -4  10   8        8.96       16.40     10.48 o 
  -3  10   8       89.61       94.01     12.97 o 
  -2  10   8        9.89       53.09     14.92 o 
   2 -15   9      377.95      407.73     21.10 o 
   3 -15   9       55.35       39.51     11.02 o 
   4 -15   9      173.07      123.23     20.72 o 
   5 -15   9      395.88      359.54      9.95 o 
   6 -15   9        4.48       17.31      9.53 o 
   0 -14   9      464.06      498.03     22.71 o 
   1 -14   9        1.53        0.54     12.36 o 
   2 -14   9      178.30      110.12     79.62 o 
   3 -14   9      178.42      161.35      9.17 o 
   4 -14   9      467.98      470.03      9.65 o 
   5 -14   9       63.09       83.62      6.47 o 
   6 -14   9       41.70       87.73      9.31 o 
   7 -14   9       14.20       23.17      6.82 o 
   8 -14   9     1151.49     1113.14     24.32 o 
  -2 -13   9        4.36       -2.02      8.33 o 
  -1 -13   9       96.77       80.63     19.62 o 
   0 -13   9      160.98      147.56     21.90 o 
   1 -13   9      294.23      311.32     29.90 o 
   2 -13   9      654.88      659.64     17.40 o 
   3 -13   9       12.69        7.63      7.17 o 
   4 -13   9      111.91      104.73      5.74 o 
   5 -13   9      123.00      120.02      6.78 o 
   6 -13   9      647.79      645.04     17.22 o 
   7 -13   9       21.68       21.53      5.17 o 
   8 -13   9      209.89      223.55     11.36 o 
   9 -13   9       37.22       67.10      7.86 o 
  -3 -12   9        4.16       -0.81      8.06 o 
  -2 -12   9      183.71      168.39     23.25 o 
  -1 -12   9       63.17       76.47     11.29 o 
   0 -12   9       43.41       52.54     10.08 o 
   1 -12   9      201.54      190.34      9.21 o 
   2 -12   9      265.76      255.68      4.79 o 
   3 -12   9      187.98      187.98      6.44 o 
   4 -12   9      221.76      231.90      8.87 o 
   5 -12   9        0.09        0.28      4.55 o 
   6 -12   9       43.10       52.76      6.00 o 
   7 -12   9       39.06       36.16      7.80 o 
   8 -12   9       69.28       72.53      7.16 o 
   9 -12   9      183.68      225.73     17.38 o 
  -4 -11   9       74.83       67.86     19.62 o 
  -3 -11   9      165.64      198.62     24.19 o 
  -2 -11   9      922.37      933.04     28.76 o 
  -1 -11   9      654.10      620.32     22.04 o 
   0 -11   9     1048.79      995.57     19.38 o 
   1 -11   9       34.86       42.48      3.44 o 
   2 -11   9      250.75      269.56      5.72 o 
   3 -11   9      256.45      234.38     12.39 o 
   4 -11   9       87.15       96.93      4.99 o 
   5 -11   9      496.88      515.71     11.68 o 
   6 -11   9      417.76      411.98      9.74 o 
   7 -11   9      442.23      446.80     11.28 o 
   8 -11   9      414.56      458.86     11.34 o 
   9 -11   9        2.32       -2.33      7.25 o 
  10 -11   9       66.79       68.24      8.46 o 
  -5 -10   9      139.37      140.70     24.06 o 
  -4 -10   9       13.27       18.81      9.27 o 
  -3 -10   9      187.79      199.70     14.11 o 
  -2 -10   9        3.51       65.71     16.26 o 
  -1 -10   9      773.32      821.63     35.48 o 
   0 -10   9      360.95      400.05     17.72 o 
   1 -10   9      704.35      659.66      8.57 o 
   2 -10   9      934.02      909.59      9.70 o 
   3 -10   9      190.36      187.96      6.49 o 
   4 -10   9      698.78      688.37      8.96 o 
   5 -10   9       15.12       39.37      3.76 o 
   6 -10   9       49.18       47.84      5.07 o 
   7 -10   9      283.88      291.36     14.16 o 
   8 -10   9      666.03      632.18     15.92 o 
   9 -10   9      131.88      156.97     12.13 o 
  10 -10   9      403.21      418.58     20.32 o 
  -6  -9   9        2.03       12.50      9.94 o 
  -5  -9   9      100.96      124.58     13.44 o 
  -4  -9   9      264.39      272.27     16.26 o 
  -3  -9   9      154.47      122.16     18.41 o 
  -2  -9   9      138.42      132.24     17.60 o 
  -1  -9   9       99.93      158.17     17.34 o 
   0  -9   9       87.61      112.99      8.32 o 
   1  -9   9     1838.10     1801.81     14.02 o 
   2  -9   9       67.38       77.95      3.48 o 
   3  -9   9      528.53      513.66      7.48 o 
   4  -9   9      687.32      664.45     13.99 o 
   5  -9   9      626.05      644.90     11.65 o 
   6  -9   9        8.36       28.24      4.31 o 
   7  -9   9      610.99      595.89     14.53 o 
   8  -9   9       58.37       53.78      7.52 o 
   9  -9   9      299.69      279.15     15.68 o 
  10  -9   9      127.21      145.32     17.59 o 
  -7  -8   9       25.38       45.83     11.83 o 
  -6  -8   9      208.16      224.83     25.26 o 
  -5  -8   9      403.99      441.46     19.89 o 
  -4  -8   9      130.00      148.09     19.49 o 
  -3  -8   9     1230.41     1145.91     28.49 o 
  -2  -8   9      953.39      890.04     23.25 o 
  -1  -8   9      293.99      319.03      9.41 o 
   0  -8   9       49.91       46.89      9.94 o 
   1  -8   9      133.47      189.64      3.45 o 
   2  -8   9     2862.88     2813.43     43.58 o 
   3  -8   9      987.21     1008.49     18.42 o 
   4  -8   9      441.10      423.79      7.84 o 
   5  -8   9     1016.58      956.46     17.17 o 
   6  -8   9        1.92       14.37      5.84 o 
   7  -8   9      664.69      663.23     13.29 o 
   8  -8   9        1.21        0.47      4.33 o 
   9  -8   9        6.32       29.89      7.64 o 
  10  -8   9        9.25        1.16      6.28 o 
  11  -8   9      758.55      635.38     29.30 o 
  -8  -7   9       63.96      111.54     15.05 o 
  -7  -7   9       54.94       21.90     15.72 o 
  -6  -7   9       91.12       93.67     11.83 o 
  -5  -7   9        0.51       11.69     12.36 o 
  -4  -7   9     1488.77     1559.41     36.02 o 
  -3  -7   9       35.39       60.47      8.33 o 
  -2  -7   9      253.89      266.22     12.09 o 
  -1  -7   9      437.11      440.28     12.10 o 
   0  -7   9      161.20      187.07      7.19 o 
   1  -7   9       57.92       92.16      3.74 o 
   2  -7   9     1533.47     1577.30     14.91 o 
   3  -7   9      182.03      200.60      9.33 o 
   4  -7   9      106.80      112.01      5.78 o 
   5  -7   9        2.38        8.19      5.57 o 
   6  -7   9       48.87       70.35      6.45 o 
   7  -7   9      780.17      770.87     16.48 o 
   8  -7   9       12.46        6.32      4.85 o 
   9  -7   9      165.64      162.25      9.93 o 
  10  -7   9      173.55      243.03     25.26 o 
  11  -7   9      110.03      116.92     25.40 o 
  -9  -6   9      373.51      490.51     40.45 o 
  -8  -6   9      470.61      460.81     23.38 o 
  -7  -6   9       43.51       44.48     10.21 o 
  -6  -6   9       33.83       31.45     13.84 o 
  -5  -6   9      465.57      473.71     17.60 o 
  -4  -6   9        6.27       19.49      7.12 o 
  -3  -6   9      256.71      300.08     12.36 o 
  -2  -6   9        3.44       11.02      5.64 o 
  -1  -6   9       51.19       74.04      5.18 o 
   0  -6   9     2213.02     2127.79     20.48 o 
   1  -6   9       73.11      152.51      3.75 o 
   2  -6   9      106.47      277.72      5.00 o 
   3  -6   9     2556.09     2454.99     25.47 o 
   4  -6   9      142.75      179.39      7.67 o 
   5  -6   9      141.12      137.03      6.50 o 
   6  -6   9      140.81      162.30      7.72 o 
   7  -6   9        3.44        2.55      5.58 o 
   8  -6   9      682.06      649.55     23.71 o 
   9  -6   9       89.44      115.07      9.22 o 
  10  -6   9       48.39       61.14     10.87 o 
  -9  -5   9       15.60       18.41     10.89 o 
  -8  -5   9        3.18       18.68     15.32 o 
  -7  -5   9        0.01        2.28     11.29 o 
  -6  -5   9      967.26     1009.50     27.28 o 
  -5  -5   9      336.35      309.76     13.57 o 
  -4  -5   9       89.38      122.02     14.78 o 
  -3  -5   9      854.87      816.80     27.41 o 
  -2  -5   9      471.11      520.07     13.84 o 
  -1  -5   9       82.41      106.66      4.02 o 
   0  -5   9     1971.33     1837.59     16.33 o 
   1  -5   9      412.00      522.82      5.82 o 
   2  -5   9     5080.49     5131.11     52.25 o 
   3  -5   9      103.32      146.66      4.64 o 
   4  -5   9      707.02      689.48     10.07 o 
   5  -5   9      220.67      248.64     14.51 o 
   6  -5   9        2.01       10.93      4.06 o 
   7  -5   9      201.44      188.67     13.68 o 
   8  -5   9       55.64       75.11      9.14 o 
   9  -5   9        0.33       40.67      8.97 o 
  10  -5   9      236.31      240.86     15.75 o 
 -10  -4   9      566.28      628.12     43.94 o 
  -9  -4   9       46.85       59.94     12.50 o 
  -8  -4   9       33.55       29.72      4.13 o 
  -7  -4   9      654.62      643.73     22.37 o 
  -6  -4   9      127.82      141.20      3.90 o 
  -5  -4   9      347.44      392.77     11.47 o 
  -4  -4   9     2448.95     2425.26     54.83 o 
  -3  -4   9       36.09       29.59      3.36 o 
  -2  -4   9     1160.54     1083.65      8.49 o 
  -1  -4   9       52.22       78.86      6.14 o 
   0  -4   9     2717.38     2727.44     25.54 o 
   1  -4   9      279.49      334.47      6.07 o 
   2  -4   9      100.78      231.46     18.48 o 
   3  -4   9      840.86      814.42     11.43 o 
   4  -4   9      496.00      504.90     10.16 o 
   5  -4   9       79.21       89.55      6.17 o 
   6  -4   9      758.19      789.07     28.49 o 
   7  -4   9      211.38      189.36     10.70 o 
   8  -4   9      294.08      271.95     11.45 o 
   9  -4   9       50.21       58.32     13.07 o 
  10  -4   9        1.86       10.40      8.48 o 
 -10  -3   9       84.41       54.16     20.29 o 
  -9  -3   9      620.26      615.96     15.76 o 
  -8  -3   9      185.80      171.28     10.40 o 
  -7  -3   9       92.26       68.71      3.60 o 
  -6  -3   9      195.26      174.31      6.72 o 
  -5  -3   9        9.91        7.92      9.54 o 
  -4  -3   9       76.31       96.34      2.85 o 
  -3  -3   9      538.36      509.44      5.70 o 
  -2  -3   9     1469.82     1505.06     12.57 o 
  -1  -3   9     2700.78     2608.41     22.76 o 
   0  -3   9     1102.86     1128.39     24.18 o 
   1  -3   9       98.54      201.88      4.91 o 
   2  -3   9      788.84      775.02      9.31 o 
   3  -3   9       41.47       58.30      4.33 o 
   4  -3   9       12.24       28.10      5.34 o 
   5  -3   9     1488.69     1469.51     19.45 o 
   6  -3   9      474.63      440.37     11.69 o 
   7  -3   9      150.51      171.60     10.89 o 
   8  -3   9     1805.76     1682.31     30.02 o 
   9  -3   9       13.28       27.08     11.76 o 
  10  -3   9      256.62      250.58     22.43 o 
 -10  -2   9       88.58       75.78      5.18 o 
  -9  -2   9       55.85       66.42      5.39 o 
  -8  -2   9      232.83      208.93      6.79 o 
  -7  -2   9     1655.26     1637.26     17.38 o 
  -6  -2   9      932.02      956.88     11.58 o 
  -5  -2   9        1.50        9.09      3.13 o 
  -4  -2   9      247.77      246.62     14.38 o 
  -3  -2   9      207.99      202.11      9.76 o 
  -2  -2   9       14.17       41.80      4.37 o 
  -1  -2   9     3368.46     3286.48     31.81 o 
   0  -2   9      625.48      674.62     10.33 o 
   1  -2   9     1837.22     1673.69     18.09 o 
   2  -2   9      447.92      406.85      7.08 o 
   3  -2   9      474.91      447.11     14.54 o 
   4  -2   9        7.43        7.65      3.70 o 
   5  -2   9       66.83       64.57      7.00 o 
   6  -2   9      400.61      400.19     25.40 o 
   7  -2   9      421.55      428.60     14.65 o 
   8  -2   9        0.22       19.30      7.96 o 
   9  -2   9      418.49      414.05     18.76 o 
 -11  -1   9       34.89       22.15      7.35 o 
 -10  -1   9      148.10      171.59      6.36 o 
  -9  -1   9        2.93        2.02      3.77 o 
  -8  -1   9      119.45      120.52      9.16 o 
  -7  -1   9      382.10      380.96      6.14 o 
  -6  -1   9       28.80       29.49      3.05 o 
  -5  -1   9     2085.66     1963.28     40.85 o 
  -4  -1   9      724.92      693.17     18.95 o 
  -3  -1   9      141.24      126.65      5.21 o 
  -2  -1   9       29.68       35.17      3.22 o 
  -1  -1   9      574.50      566.29      6.48 o 
   0  -1   9     1152.77     1136.09     16.49 o 
   1  -1   9      631.81      693.72      9.14 o 
   2  -1   9      736.26      657.86     15.57 o 
   3  -1   9      462.95      459.83      8.18 o 
   4  -1   9       24.25       24.17      3.89 o 
   5  -1   9      472.03      507.21     12.40 o 
   6  -1   9      238.06      273.97     12.60 o 
   7  -1   9        1.35        7.12     16.13 o 
   8  -1   9       65.18       91.31     11.19 o 
   9  -1   9       87.29       91.02     10.40 o 
 -11   0   9      806.20      823.03     22.09 o 
 -10   0   9       77.81       70.25      6.26 o 
  -9   0   9      316.21      292.84     11.29 o 
  -8   0   9        0.08        0.63      4.45 o 
  -7   0   9        6.72        7.26      3.01 o 
  -6   0   9      364.34      301.05      5.25 o 
  -5   0   9      781.14      783.77     11.72 o 
  -4   0   9       43.63       46.24      5.08 o 
  -3   0   9     2042.11     2037.06     22.88 o 
  -2   0   9        0.20        2.09      1.70 o 
  -1   0   9      509.99      534.22      8.55 o 
   0   0   9      530.44      491.32      8.46 o 
   1   0   9       15.57       13.10      3.42 o 
   2   0   9      160.05      164.12     11.62 o 
   3   0   9        9.25       22.69      3.80 o 
   4   0   9     1208.39     1172.51     30.51 o 
   5   0   9      920.84      899.85     17.91 o 
   6   0   9      183.95      223.69     28.29 o 
   7   0   9      419.13      406.70     17.07 o 
   8   0   9      225.36      209.72     14.83 o 
 -11   1   9       29.93       32.78      5.55 o 
 -10   1   9        3.27        7.11      6.60 o 
  -9   1   9      480.97      471.63     11.62 o 
  -8   1   9        2.89       17.80      5.62 o 
  -7   1   9      954.13      929.33     13.36 o 
  -6   1   9      413.34      388.50      8.93 o 
  -5   1   9      309.16      320.27      7.61 o 
  -4   1   9      230.05      242.27      9.61 o 
  -3   1   9      713.47      714.22     10.36 o 
  -2   1   9     1718.32     1714.50     16.84 o 
  -1   1   9     3506.11     3483.03     31.92 o 
   0   1   9      482.73      480.16      7.97 o 
   1   1   9     2771.16     2553.46     66.86 o 
   2   1   9       18.31       35.04     14.04 o 
   3   1   9        2.74       13.64      5.98 o 
   4   1   9      646.55      607.45     16.66 o 
   5   1   9       29.43       33.41      6.46 o 
   6   1   9      497.46      515.41     23.85 o 
   7   1   9      654.04      620.83     51.20 o 
   8   1   9       49.13       59.19     15.16 o 
 -11   2   9      234.58      269.28     11.98 o 
 -10   2   9      138.04       92.23     10.39 o 
  -9   2   9        3.81       12.05      7.39 o 
  -8   2   9      905.20      913.35     14.89 o 
  -7   2   9       91.65       86.11      5.64 o 
  -6   2   9       25.31       15.85      5.58 o 
  -5   2   9     2862.89     2608.33     31.14 o 
  -4   2   9      152.80      155.03      6.58 o 
  -3   2   9       11.58       18.66      3.52 o 
  -2   2   9      421.96      397.69      9.73 o 
  -1   2   9      117.83      133.75      9.31 o 
   0   2   9     2443.83     2377.92     31.78 o 
   1   2   9       43.58       42.04      6.25 o 
   2   2   9      131.62      172.95     16.73 o 
   3   2   9      258.24      283.31     10.15 o 
   4   2   9      467.95      464.97     28.09 o 
   5   2   9       48.52       54.43     16.80 o 
   6   2   9        1.98       17.07     15.59 o 
   7   2   9       13.54       18.26      9.10 o 
 -11   3   9       33.60       35.32      8.60 o 
 -10   3   9        9.12       11.62      5.93 o 
  -9   3   9      189.06      189.98     22.44 o 
  -8   3   9      361.26      376.64      8.48 o 
  -7   3   9      377.85      382.41      8.28 o 
  -6   3   9       53.56       87.81      4.97 o 
  -5   3   9      410.72      348.63      9.81 o 
  -4   3   9     1409.23     1329.28     27.48 o 
  -3   3   9      132.65      115.89      4.70 o 
  -2   3   9      104.99      100.75      8.13 o 
  -1   3   9       51.55       43.56      5.96 o 
   0   3   9        2.83        9.80      4.31 o 
   1   3   9       41.89       74.47      5.17 o 
   2   3   9     1864.99     1851.56     22.69 o 
   3   3   9      173.53      184.54      7.63 o 
   4   3   9      761.23      765.59     25.94 o 
   5   3   9      283.95      268.23     17.87 o 
   6   3   9      149.91      126.86     15.32 o 
   7   3   9      116.66      122.83     16.40 o 
 -11   4   9        0.27        3.75      5.27 o 
 -10   4   9      196.99      199.89     14.86 o 
  -9   4   9       38.74       41.13      7.12 o 
  -8   4   9      314.44      305.60      7.78 o 
  -7   4   9       46.33       77.10     13.71 o 
  -6   4   9      163.47      199.42     22.44 o 
  -5   4   9       18.53       25.07      6.45 o 
  -4   4   9      571.10      586.38     26.81 o 
  -3   4   9       56.27       58.32     12.50 o 
  -2   4   9     1533.38     1474.60     30.25 o 
  -1   4   9      451.10      412.94     12.60 o 
   0   4   9      113.74      111.60      7.22 o 
   1   4   9       52.14       62.44      4.43 o 
   2   4   9      462.47      468.35      8.40 o 
   3   4   9      350.03      339.83     22.98 o 
   4   4   9      119.55       78.10     61.62 o 
   5   4   9       61.49       58.32     12.63 o 
   6   4   9      351.94      358.68     23.38 o 
 -11   5   9        1.21       -2.56      8.80 o 
 -10   5   9      210.28      241.32     10.88 o 
  -9   5   9      222.40      247.03     12.47 o 
  -8   5   9      446.32      465.25     11.64 o 
  -7   5   9       80.32       95.09     11.76 o 
  -6   5   9      742.82      734.63     26.88 o 
  -5   5   9       13.25       12.74      4.50 o 
  -4   5   9       43.26       56.44      8.60 o 
  -3   5   9      103.64      111.41     10.35 o 
  -2   5   9      118.62      148.56     12.40 o 
  -1   5   9      791.45      765.32     32.25 o 
   0   5   9      185.72      183.36     10.79 o 
   1   5   9        6.60       14.88      5.84 o 
   2   5   9      579.06      576.51     22.71 o 
   3   5   9        1.52       17.34      9.54 o 
   4   5   9       36.76       57.11     12.23 o 
   5   5   9       26.85       22.17     11.69 o 
 -10   6   9      211.32      212.26     25.67 o 
  -9   6   9        1.18       10.23      5.27 o 
  -8   6   9       80.40       70.27      5.74 o 
  -7   6   9     1548.06     1412.58     62.09 o 
  -6   6   9      882.06      809.48     26.81 o 
  -5   6   9      196.19      157.90     19.89 o 
  -4   6   9        0.96        8.06      7.26 o 
  -3   6   9        6.04       -1.34      6.58 o 
  -2   6   9       68.21       80.05      7.41 o 
  -1   6   9       80.30      104.10      8.12 o 
   0   6   9      166.51      199.97     10.31 o 
   1   6   9      658.03      698.76     21.51 o 
   2   6   9      119.14      126.88     10.21 o 
   3   6   9       17.09       13.57      9.68 o 
   4   6   9      261.84      280.60     20.96 o 
 -10   7   9        6.91       17.41      8.67 o 
  -9   7   9       64.40       55.89      8.27 o 
  -8   7   9       13.40        3.76      8.20 o 
  -7   7   9      142.43      161.40     21.90 o 
  -6   7   9       90.68       98.64     19.49 o 
  -5   7   9      401.15      446.70     30.24 o 
  -4   7   9       18.27       28.89     14.78 o 
  -3   7   9      759.60      816.36     19.24 o 
  -2   7   9      220.31      254.35     13.65 o 
  -1   7   9      654.26      614.66     21.97 o 
   0   7   9      178.38      169.71     12.89 o 
   1   7   9      411.31      445.79     28.83 o 
   2   7   9      193.22      177.45    105.43 o 
   3   7   9      477.57      495.36     18.77 o 
  -9   8   9       73.88       84.66     22.31 o 
  -8   8   9        5.84       -8.87     15.05 o 
  -7   8   9      148.00      131.97     23.11 o 
  -6   8   9        0.45       27.01     16.26 o 
  -5   8   9        5.89       14.92     15.05 o 
  -4   8   9      346.02      345.24     30.51 o 
  -3   8   9      439.96      448.53     27.89 o 
  -2   8   9       72.54       86.35     11.21 o 
  -1   8   9     1577.24     1569.26     31.55 o 
   0   8   9      586.73      602.29     18.75 o 
   1   8   9        1.02        4.33      8.27 o 
  -7   9   9       72.02       64.64     21.50 o 
  -6   9   9      152.91      112.62     24.06 o 
  -5   9   9       42.48       20.16     17.20 o 
  -4   9   9       51.47       48.17     10.40 o 
  -3   9   9      132.21      155.69     13.90 o 
  -2   9   9       16.04       23.71     11.62 o 
  -1   9   9      306.13      267.00     79.22 o 
   3 -15  10       89.69       94.61     14.11 o 
   4 -15  10      184.33      232.62     17.34 o 
   5 -15  10      234.14      109.12     14.38 o 
   0 -14  10      199.68      230.20     17.60 o 
   1 -14  10       19.87       42.47     11.42 o 
   2 -14  10      133.54       72.14     63.77 o 
   3 -14  10      166.80      175.91     15.32 o 
   4 -14  10        0.83       19.33      5.08 o 
   5 -14  10      343.03      378.39      9.87 o 
   6 -14  10      250.02      279.08     11.56 o 
   7 -14  10     1593.03     1517.71     31.47 o 
  -2 -13  10       77.15       98.91     14.24 o 
  -1 -13  10       99.36      115.44     14.38 o 
   0 -13  10      354.77      295.51     28.62 o 
   1 -13  10      305.92      337.18     21.43 o 
   2 -13  10       92.25       -5.78      9.00 o 
   3 -13  10      136.06      123.70     16.93 o 
   4 -13  10       80.99      109.68      7.37 o 
   5 -13  10       22.50       68.02      7.59 o 
   6 -13  10        2.98       21.61      4.72 o 
   7 -13  10      668.50      646.52     16.08 o 
   8 -13  10      131.56      121.41      8.65 o 
  -3 -12  10      685.47      771.64     29.56 o 
  -2 -12  10      182.78      205.74     26.07 o 
  -1 -12  10       21.47       38.97     16.66 o 
   0 -12  10     1213.94     1257.04     49.86 o 
   1 -12  10       25.67       34.27      8.18 o 
   2 -12  10      113.40      129.70      5.72 o 
   3 -12  10     1434.70     1385.53     15.59 o 
   4 -12  10      715.53      673.79     10.88 o 
   5 -12  10       23.19       29.72     10.24 o 
   6 -12  10       76.70       85.75     14.29 o 
   7 -12  10      128.93      129.79     10.86 o 
   8 -12  10      120.81      157.93     10.76 o 
   9 -12  10      139.12      149.89     10.91 o 
  -4 -11  10       72.06       92.73     14.11 o 
  -3 -11  10      455.73      434.87     34.00 o 
  -2 -11  10       20.91       26.21     15.19 o 
  -1 -11  10      188.72      228.19     15.19 o 
   0 -11  10      168.50      179.27      9.64 o 
   1 -11  10       28.73       21.37      5.54 o 
   2 -11  10      748.92      784.13      9.56 o 
   3 -11  10      520.03      541.11      9.72 o 
   4 -11  10       82.53      116.59      4.61 o 
   5 -11  10     1142.68     1068.54     15.34 o 
   6 -11  10      261.45      258.30      9.40 o 
   7 -11  10      364.58      355.99     10.63 o 
   8 -11  10       96.36       83.55      8.34 o 
   9 -11  10      270.56      290.18     15.96 o 
  -5 -10  10        0.93        7.26      9.54 o 
  -4 -10  10      139.12      133.04     22.44 o 
  -3 -10  10       16.50       55.64     10.89 o 
  -2 -10  10     1854.47     1767.30     42.20 o 
  -1 -10  10      105.58      126.19     11.83 o 
   0 -10  10      717.29      732.44     18.93 o 
   1 -10  10      687.35      668.56      7.89 o 
   2 -10  10        3.96       15.40      2.17 o 
   3 -10  10       84.82      103.25     16.46 o 
   4 -10  10        6.58       22.95      4.96 o 
   5 -10  10       38.03       36.10      6.13 o 
   6 -10  10      568.03      568.24     15.49 o 
   7 -10  10      119.84      137.80     10.54 o 
   8 -10  10     1177.76     1193.60     21.40 o 
   9 -10  10      192.16      296.32     18.97 o 
  10 -10  10       68.51       70.96     10.22 o 
  -6  -9  10      171.64      179.81     17.34 o 
  -5  -9  10       44.72       64.77     19.08 o 
  -4  -9  10        8.40       18.81      9.14 o 
  -3  -9  10      232.98      245.25     15.32 o 
  -2  -9  10      105.74      125.11     11.56 o 
  -1  -9  10      633.93      604.70     21.30 o 
   0  -9  10      492.30      514.64     12.88 o 
   1  -9  10       60.06       84.82      4.19 o 
   2  -9  10       16.09       22.38      2.84 o 
   3  -9  10      958.34      929.18     11.03 o 
   4  -9  10       79.78       95.07      5.79 o 
   5  -9  10        2.41        2.31      3.76 o 
   6  -9  10      328.22      312.02      8.84 o 
   7  -9  10       24.02       35.60      4.88 o 
   8  -9  10      688.81      647.94     16.82 o 
   9  -9  10        0.04       39.62      7.02 o 
  10  -9  10      527.29      518.69     18.43 o 
  -7  -8  10     1173.07     1265.51     58.05 o 
  -6  -8  10      214.85      185.99     15.99 o 
  -5  -8  10      115.83      171.74     22.71 o 
  -4  -8  10     1444.75     1368.05     35.75 o 
  -3  -8  10     1510.97     1416.02     48.65 o 
  -2  -8  10      281.87      331.39     22.98 o 
  -1  -8  10       96.34       74.79      7.67 o 
   0  -8  10      272.12      322.26     11.57 o 
   1  -8  10      513.77      516.44      7.76 o 
   2  -8  10      546.17      556.51      7.36 o 
   3  -8  10       31.16       66.95      4.02 o 
   4  -8  10     1704.36     1573.97     19.84 o 
   5  -8  10        2.96        1.90      5.04 o 
   6  -8  10     1224.27     1119.37     24.88 o 
   7  -8  10        0.48       -0.61      3.85 o 
   8  -8  10       88.13      107.12      7.46 o 
   9  -8  10      205.73      216.53     10.59 o 
  10  -8  10       23.71       23.78      8.42 o 
  -8  -7  10      282.37      362.30     22.31 o 
  -7  -7  10       25.36       36.96     11.15 o 
  -6  -7  10       29.65       55.50     16.93 o 
  -5  -7  10      105.09      126.86     11.96 o 
  -4  -7  10     3181.57     3038.86     79.69 o 
  -3  -7  10     1887.38     1870.78     53.62 o 
  -2  -7  10      432.00      452.48     23.79 o 
  -1  -7  10      632.59      624.55     27.35 o 
   0  -7  10      494.38      509.55     13.79 o 
   1  -7  10        1.44       25.49      3.53 o 
   2  -7  10     1847.56     1828.07     25.88 o 
   3  -7  10      611.10      568.93      9.90 o 
   4  -7  10        4.59        6.98      3.46 o 
   5  -7  10     1159.30     1099.68     16.90 o 
   6  -7  10     1666.20     1551.60     29.49 o 
   7  -7  10      115.48      172.42     13.46 o 
   8  -7  10       11.38       17.21      4.95 o 
   9  -7  10       26.60       33.14      6.85 o 
  10  -7  10       93.13       90.72     26.45 o 
  -8  -6  10      317.81      343.09     32.25 o 
  -7  -6  10        0.84       -9.81     13.71 o 
  -6  -6  10       57.57       51.20     10.08 o 
  -5  -6  10      306.87      292.83     23.38 o 
  -4  -6  10      383.80      338.79     22.71 o 
  -3  -6  10      413.46      375.07     22.04 o 
  -2  -6  10       41.56       68.81     12.50 o 
  -1  -6  10     1131.30     1093.25     15.30 o 
   0  -6  10       25.06       19.73      2.79 o 
   1  -6  10      102.89      128.32      7.33 o 
   2  -6  10     1543.05     1486.13     20.66 o 
   3  -6  10      233.64      246.32      5.94 o 
   4  -6  10      244.26      279.03      6.03 o 
   5  -6  10      296.18      298.49      9.24 o 
   6  -6  10       89.86       69.05      6.72 o 
   7  -6  10      291.03      288.62      9.73 o 
   8  -6  10      161.31      158.01      8.87 o 
   9  -6  10       26.34       16.20      7.16 o 
  10  -6  10      467.89      499.22     18.01 o 
  -9  -5  10      500.38      563.48     26.47 o 
  -8  -5  10       92.03      110.87     13.30 o 
  -7  -5  10      395.11      444.14     30.24 o 
  -6  -5  10      137.07      149.17     11.96 o 
  -5  -5  10     1351.06     1240.11     41.12 o 
  -4  -5  10      363.83      345.51     13.98 o 
  -3  -5  10       33.54       35.07     10.89 o 
  -2  -5  10       49.51       49.26      3.23 o 
  -1  -5  10        9.81       16.21      1.81 o 
   0  -5  10     2465.38     2389.98     25.05 o 
   1  -5  10     2632.29     2656.56     22.03 o 
   2  -5  10      252.69      263.23      7.45 o 
   3  -5  10     1174.59     1101.51     16.61 o 
   4  -5  10     1093.19      989.05     14.77 o 
   5  -5  10       11.22       19.06      4.71 o 
   6  -5  10      123.35      115.41      7.53 o 
   7  -5  10      314.79      311.46     13.85 o 
   8  -5  10       79.59       95.25     17.74 o 
   9  -5  10      285.82      281.31     15.64 o 
  10  -5  10       11.96       28.70     13.44 o 
  -9  -4  10       94.89      108.99     22.85 o 
  -8  -4  10       57.31       55.64     17.20 o 
  -7  -4  10       79.62       65.61     10.75 o 
  -6  -4  10      481.09      429.20     19.73 o 
  -5  -4  10     2276.52     1995.92     55.59 o 
  -4  -4  10        1.59       19.65      2.46 o 
  -3  -4  10     2604.52     2468.98     19.04 o 
  -2  -4  10       87.33      100.67      3.03 o 
  -1  -4  10      863.39      914.83     16.70 o 
   0  -4  10     2684.03     2657.34     28.89 o 
   1  -4  10      892.28      975.46     12.90 o 
   2  -4  10      693.59      640.26     11.32 o 
   3  -4  10     4951.45     4879.26     50.51 o 
   4  -4  10      583.88      619.59     11.75 o 
   5  -4  10     1108.65     1104.14     15.71 o 
   6  -4  10        1.83        7.42      4.23 o 
   7  -4  10        2.49        2.50      3.98 o 
   8  -4  10      266.07      262.03     14.22 o 
   9  -4  10       46.43       80.52     11.29 o 
 -10  -3  10       82.18       82.92     14.38 o 
  -9  -3  10      257.68      262.86     17.87 o 
  -8  -3  10       99.34       55.84      6.89 o 
  -7  -3  10      916.48      823.51     22.24 o 
  -6  -3  10      304.65      326.30      7.86 o 
  -5  -3  10        5.95       34.16      3.35 o 
  -4  -3  10     1615.01     1574.21     13.70 o 
  -3  -3  10       42.73       57.16      3.07 o 
  -2  -3  10      593.10      521.14      5.80 o 
  -1  -3  10      312.76      355.46      4.68 o 
   0  -3  10        0.93       47.54      6.04 o 
   1  -3  10      213.14      226.95      5.54 o 
   2  -3  10      202.65      215.96     10.90 o 
   3  -3  10      275.04      288.70      7.81 o 
   4  -3  10     1346.98     1472.61     32.76 o 
   5  -3  10      294.88      322.43      8.59 o 
   6  -3  10      652.20      615.48     11.56 o 
   7  -3  10      452.49      435.33     16.02 o 
   8  -3  10       30.38       37.67      7.46 o 
   9  -3  10      166.32      156.71     13.68 o 
 -10  -2  10       28.72       36.15     17.60 o 
  -9  -2  10       18.97       19.07      2.96 o 
  -8  -2  10      101.51      158.25      7.30 o 
  -7  -2  10      904.89      831.12     16.14 o 
  -6  -2  10       40.29       53.38      9.21 o 
  -5  -2  10        2.48        5.02      4.30 o 
  -4  -2  10       66.50      129.12     10.08 o 
  -3  -2  10      721.47      764.90      9.87 o 
  -2  -2  10     1796.97     1665.41     17.32 o 
  -1  -2  10      360.30      410.61      6.05 o 
   0  -2  10     1054.98     1131.18     17.67 o 
   1  -2  10      363.01      439.29      8.96 o 
   2  -2  10      353.14      373.00      6.30 o 
   3  -2  10      566.93      571.64     10.82 o 
   4  -2  10       39.10       45.79      8.16 o 
   5  -2  10       22.80       25.71      4.45 o 
   6  -2  10      546.70      573.37     24.46 o 
   7  -2  10       39.56       50.97      8.91 o 
   8  -2  10      632.51      589.15     44.41 o 
   9  -2  10       65.13       70.56     12.11 o 
 -10  -1  10        2.29        2.80      4.91 o 
  -9  -1  10      274.86      272.78      7.70 o 
  -8  -1  10      198.73      205.33      7.32 o 
  -7  -1  10      255.29      251.16     10.09 o 
  -6  -1  10     1374.32     1403.52     18.93 o 
  -5  -1  10     1240.75     1203.10     44.82 o 
  -4  -1  10        2.81        8.73      2.99 o 
  -3  -1  10       58.18       54.08      4.01 o 
  -2  -1  10     2662.87     2607.12     23.65 o 
  -1  -1  10      130.08      185.68      4.01 o 
   0  -1  10      382.86      476.44     13.91 o 
   1  -1  10       14.06       59.66      4.82 o 
   2  -1  10     1052.86     1060.38     20.36 o 
   3  -1  10       87.28       91.22      4.35 o 
   4  -1  10      853.66      845.62     13.57 o 
   5  -1  10        1.69       10.06      4.10 o 
   6  -1  10       87.56       86.61     12.97 o 
   7  -1  10      254.20      272.98     19.47 o 
   8  -1  10        2.95       28.30      9.69 o 
 -10   0  10       48.49       62.22     11.31 o 
  -9   0  10       84.16       91.01      5.03 o 
  -8   0  10       55.55       85.89      5.83 o 
  -7   0  10      183.48      177.20      9.52 o 
  -6   0  10     1100.63     1082.94     19.69 o 
  -5   0  10      138.00      150.38      7.68 o 
  -4   0  10     2279.88     2144.02     26.94 o 
  -3   0  10      288.18      243.31      4.95 o 
  -2   0  10      674.87      634.17     10.20 o 
  -1   0  10       49.42       71.78      3.66 o 
   0   0  10     1011.92     1051.33     12.40 o 
   1   0  10        0.75       49.49      6.52 o 
   2   0  10        5.66       20.66      5.12 o 
   3   0  10      461.09      441.82      9.59 o 
   4   0  10      535.80      542.31     12.24 o 
   5   0  10        9.66       32.67      4.91 o 
   6   0  10      577.02      578.20     19.52 o 
   7   0  10      736.89      750.37     30.57 o 
   8   0  10        2.45       18.32      9.54 o 
 -10   1  10       55.56       59.86      6.84 o 
  -9   1  10      157.40      157.28      9.67 o 
  -8   1  10       50.66       58.60      4.74 o 
  -7   1  10       23.15       19.56      4.70 o 
  -6   1  10      112.36      108.50      7.64 o 
  -5   1  10      533.82      535.23     10.01 o 
  -4   1  10      348.57      373.02     10.10 o 
  -3   1  10      340.36      347.66      5.75 o 
  -2   1  10      903.12      922.55     24.04 o 
  -1   1  10       20.00      105.96     12.75 o 
   0   1  10     1748.91     1699.52     22.42 o 
   1   1  10       34.13       52.08     13.98 o 
   2   1  10      168.72      174.20     10.89 o 
   3   1  10       66.53       76.70     10.55 o 
   4   1  10       45.12       62.72      6.96 o 
   5   1  10      444.03      455.16     20.29 o 
   6   1  10      888.14      802.10     24.55 o 
   7   1  10       16.80       21.03      9.42 o 
 -10   2  10       96.71      102.91      5.95 o 
  -9   2  10       78.53       63.93      7.57 o 
  -8   2  10       29.74       47.45      4.19 o 
  -7   2  10     2034.43     2012.44     33.02 o 
  -6   2  10      119.92      141.35      6.99 o 
  -5   2  10      164.58      145.82      8.13 o 
  -4   2  10      218.77      221.72      6.58 o 
  -3   2  10      539.49      554.36      8.44 o 
  -2   2  10      493.76      512.04     15.39 o 
  -1   2  10      689.78      650.78     29.50 o 
   0   2  10      567.71      604.80     15.86 o 
   1   2  10      819.11      786.21     13.09 o 
   2   2  10      875.87      864.34     15.62 o 
   3   2  10      723.70      719.67     19.55 o 
   4   2  10        5.27       10.05      6.20 o 
   5   2  10      107.66       37.78     32.25 o 
   7   2  10      360.50      355.18     36.42 o 
 -10   3  10        1.02       10.37      4.11 o 
  -9   3  10      230.44      249.98     20.05 o 
  -8   3  10       11.12       10.97      4.60 o 
  -7   3  10     1787.65     1701.24     32.45 o 
  -6   3  10      118.09      141.76      8.33 o 
  -5   3  10     1497.96     1372.60     28.49 o 
  -4   3  10        0.42        1.05      2.81 o 
  -3   3  10      116.40      127.88      7.86 o 
  -2   3  10       31.29       16.01      4.46 o 
  -1   3  10       11.41       20.25      4.80 o 
   0   3  10      576.82      587.61     25.80 o 
   1   3  10      376.43      393.53      7.69 o 
   2   3  10      468.62      452.60     21.03 o 
   3   3  10      623.75      650.61     24.39 o 
   4   3  10      160.88      192.97     10.57 o 
   5   3  10        3.70        7.12      5.11 o 
   6   3  10       47.88       43.14     12.90 o 
 -10   4  10        3.25       -3.21      6.20 o 
  -9   4  10      136.45      149.17      7.51 o 
  -8   4  10       24.34       18.32      5.24 o 
  -7   4  10       83.09       88.45      6.44 o 
  -6   4  10       60.41       54.51      5.06 o 
  -5   4  10      196.25      191.48      6.52 o 
  -4   4  10      181.38      173.09     11.15 o 
  -3   4  10      966.47      947.87     19.76 o 
  -2   4  10      230.96      228.44     26.41 o 
  -1   4  10       65.01       78.89      8.18 o 
   0   4  10      145.62      171.92     12.23 o 
   1   4  10       81.20       81.11      7.84 o 
   2   4  10      327.11      335.94     21.43 o 
   3   4  10      353.56      392.14     20.70 o 
   4   4  10        5.14       10.75      9.54 o 
   5   4  10      328.00      322.53     22.17 o 
 -10   5  10       83.38       74.97      8.06 o 
  -9   5  10      496.07      519.92     13.82 o 
  -8   5  10        1.12       14.37      6.52 o 
  -7   5  10      437.17      417.98     23.99 o 
  -6   5  10       49.26       38.99      4.35 o 
  -5   5  10       22.12       22.31      7.79 o 
  -4   5  10      507.30      489.57     18.55 o 
  -3   5  10      356.22      374.92     24.93 o 
  -2   5  10      414.58      394.28     14.45 o 
  -1   5  10      475.78      442.10     13.20 o 
   0   5  10        3.38       -0.87      4.94 o 
   1   5  10       62.27       71.25      8.31 o 
   2   5  10      136.48      101.54     55.37 o 
   3   5  10        0.71       -1.08      8.74 o 
   4   5  10       67.60       73.51     13.98 o 
  -9   6  10       45.71       33.41     32.12 o 
  -8   6  10      380.50      342.95     18.55 o 
  -7   6  10      268.29      245.12     24.59 o 
  -6   6  10      332.83      331.66     26.88 o 
  -5   6  10      644.60      623.82     22.85 o 
  -4   6  10      241.10      245.66     15.19 o 
  -3   6  10       56.59       74.51     12.97 o 
  -2   6  10      801.50      820.98     22.13 o 
  -1   6  10      516.11      505.13     17.99 o 
   0   6  10     3725.52     3617.16     73.88 o 
   1   6  10      263.27      257.15     25.00 o 
   2   6  10       49.91       53.22      8.93 o 
   3   6  10       23.37       33.48     25.80 o 
  -9   7  10      348.77      381.25     33.33 o 
  -8   7  10      363.32      415.12     33.33 o 
  -7   7  10       10.80        6.45     13.98 o 
  -6   7  10       40.16       45.56     17.47 o 
  -5   7  10      415.01      389.45     31.04 o 
  -4   7  10      328.13      340.26     18.95 o 
  -3   7  10       81.29       98.86     14.44 o 
  -2   7  10       18.19       20.70     10.98 o 
  -1   7  10       58.30       48.09     16.33 o 
   0   7  10     1508.14     1409.75     47.03 o 
   1   7  10       15.12       30.88     23.11 o 
  -7   8  10       74.91       72.84     21.50 o 
  -6   8  10       17.60       33.46     18.28 o 
  -5   8  10        0.20       -7.66     15.05 o 
  -4   8  10      194.48      201.97     14.83 o 
  -3   8  10      123.06      119.07     17.47 o 
  -2   8  10      280.79      334.90     15.06 o 
  -1   8  10        1.72        6.11      8.40 o 
   1 -14  11        0.17        5.24      9.54 o 
   2 -14  11       40.31       45.29     11.96 o 
   3 -14  11        0.13       -0.27      7.93 o 
   4 -14  11      101.08       90.44     13.44 o 
   5 -14  11       13.91       13.86      7.23 o 
   6 -14  11      307.94      314.90     11.15 o 
  -1 -13  11      165.11      190.83     17.60 o 
   0 -13  11      572.63      557.30     25.00 o 
   1 -13  11        2.24       -4.83      7.40 o 
   2 -13  11        8.30       11.96      9.41 o 
   4 -13  11        5.01       11.77      5.41 o 
   5 -13  11      707.09      698.51     16.84 o 
   6 -13  11       97.03      102.94      7.50 o 
   7 -13  11        1.42       -3.47      4.21 o 
   8 -13  11      766.47      748.93     36.82 o 
  -3 -12  11       68.55       82.38     22.98 o 
  -2 -12  11        8.78       24.46     10.75 o 
  -1 -12  11       48.08       54.83     11.83 o 
   0 -12  11      281.07      255.20     26.88 o 
   1 -12  11      661.34      677.71     25.67 o 
   2 -12  11      794.13      751.08     26.34 o 
   3 -12  11       22.36       31.14      7.40 o 
   4 -12  11      975.34      938.71     13.57 o 
   5 -12  11      514.35      536.14     11.06 o 
   6 -12  11      320.11      320.57      9.55 o 
   7 -12  11       35.56       28.71      7.00 o 
   8 -12  11       13.97        0.85      5.63 o 
  -4 -11  11      540.21      514.16     39.24 o 
  -3 -11  11       12.15       15.59      9.94 o 
  -2 -11  11      671.94      727.16     40.45 o 
  -1 -11  11       59.05       42.60     17.07 o 
   0 -11  11        9.98       29.24      8.08 o 
   1 -11  11      412.09      411.42     20.48 o 
   2 -11  11      156.64      152.12      4.98 o 
   3 -11  11      379.59      391.89      7.66 o 
   4 -11  11     1217.66     1267.92     18.31 o 
   5 -11  11      127.86      126.92      7.71 o 
   6 -11  11      582.12      542.08     13.18 o 
   7 -11  11        3.24        9.20      5.42 o 
   8 -11  11       38.43       42.42      5.94 o 
   9 -11  11       50.11       38.29      8.14 o 
  -5 -10  11       34.18       22.71     17.87 o 
  -4 -10  11        5.45       -3.09      8.60 o 
  -3 -10  11      552.12      656.74     38.57 o 
  -2 -10  11       94.64       88.43     19.08 o 
  -1 -10  11      377.27      389.85     27.55 o 
   0 -10  11      267.30      293.99     17.67 o 
   1 -10  11       19.34       14.63      1.62 o 
   2 -10  11      305.27      291.11      6.06 o 
   3 -10  11      460.75      450.08      9.66 o 
   4 -10  11        2.25       19.09      3.91 o 
   5 -10  11     1097.84     1068.40     16.73 o 
   6 -10  11      113.30      112.57      8.08 o 
   7 -10  11     1118.93     1024.62     18.26 o 
   8 -10  11       56.53       53.04      6.67 o 
   9 -10  11       16.41       14.75      5.65 o 
  -6  -9  11       27.59       45.83     20.16 o 
  -5  -9  11      186.54      253.99     17.60 o 
  -4  -9  11        1.95        7.26     13.57 o 
  -3  -9  11       70.09       69.88     17.74 o 
  -2  -9  11     1489.92     1514.79     37.76 o 
  -1  -9  11      351.95      362.70     11.82 o 
   0  -9  11       24.50       25.72      7.02 o 
   1  -9  11     1786.81     1761.26     15.77 o 
   2  -9  11      850.44      794.34     10.90 o 
   3  -9  11        1.90        3.10      3.26 o 
   4  -9  11       43.28       36.67      4.04 o 
   5  -9  11      209.91      181.61      6.82 o 
   6  -9  11      298.44      298.01     10.72 o 
   7  -9  11     1109.68     1086.96     24.43 o 
   8  -9  11      323.71      294.83     11.21 o 
   9  -9  11      534.96      490.11     15.04 o 
  -7  -8  11      303.24      317.69     22.17 o 
  -6  -8  11       32.37       44.48     19.22 o 
  -5  -8  11      389.25      431.38     20.70 o 
  -4  -8  11      147.96      180.08     21.90 o 
  -3  -8  11      576.23      627.58     22.04 o 
  -2  -8  11      315.39      287.32     14.78 o 
  -1  -8  11       10.67        5.57      6.72 o 
   0  -8  11     1596.40     1532.05     16.77 o 
   1  -8  11     1243.86     1268.55     11.70 o 
   2  -8  11       23.49       59.56      3.26 o 
   3  -8  11      476.02      468.81     10.10 o 
   4  -8  11       11.97        3.79      4.39 o 
   5  -8  11       80.66       96.59      6.31 o 
   6  -8  11       36.94       44.51      6.03 o 
   7  -8  11      882.56      781.62     15.62 o 
   8  -8  11      479.65      507.45     14.79 o 
   9  -8  11       24.11       33.09      7.96 o 
  -7  -7  11        1.90       10.75     15.72 o 
  -6  -7  11       36.44       37.36     10.75 o 
  -5  -7  11      277.80      338.52     27.28 o 
  -4  -7  11        6.24       15.32      7.79 o 
  -3  -7  11     1168.74     1198.85     29.56 o 
  -2  -7  11      131.18      151.05     11.02 o 
  -1  -7  11      682.91      712.39     16.63 o 
   0  -7  11      713.25      689.40      8.53 o 
   1  -7  11      540.44      567.19      7.42 o 
   2  -7  11      112.54      158.93      6.17 o 
   3  -7  11      185.52      189.62      5.52 o 
   4  -7  11      813.80      778.57     11.86 o 
   5  -7  11     1062.48      989.93     13.43 o 
   6  -7  11      386.06      373.97     12.03 o 
   7  -7  11      203.40      280.65     21.42 o 
   8  -7  11       84.47      124.41      8.51 o 
   9  -7  11       18.69       31.14      7.02 o 
  -8  -6  11        1.79        2.02      8.87 o 
  -7  -6  11       39.85       55.90     11.42 o 
  -6  -6  11        0.85       14.65     13.84 o 
  -5  -6  11       47.76       43.27     15.05 o 
  -4  -6  11      613.66      611.05     20.02 o 
  -3  -6  11       34.89       51.07      8.33 o 
  -2  -6  11      639.91      659.16     18.95 o 
  -1  -6  11      808.82      789.86     14.74 o 
   0  -6  11       11.79       11.94      4.56 o 
   1  -6  11     1191.16     1180.59     12.49 o 
   2  -6  11       26.66       64.88      3.73 o 
   3  -6  11      332.97      318.32      7.55 o 
   4  -6  11      498.73      501.23     10.48 o 
   5  -6  11       22.22       25.38      5.11 o 
   6  -6  11     1363.45     1239.63     21.14 o 
   7  -6  11      297.82      283.65     19.41 o 
   8  -6  11        1.36       18.21      6.88 o 
   9  -6  11      193.46      203.94     12.78 o 
  -8  -5  11      266.68      243.51     27.55 o 
  -7  -5  11        2.92       28.36      9.27 o 
  -6  -5  11      708.17      666.15     33.60 o 
  -5  -5  11        0.02       17.74      7.66 o 
  -4  -5  11      121.50      106.30      9.81 o 
  -3  -5  11        6.05        4.17      5.64 o 
  -2  -5  11     1125.00     1197.58     10.34 o 
  -1  -5  11      183.37      218.19      4.19 o 
   0  -5  11       69.02      105.89      4.37 o 
   1  -5  11      384.58      387.23      9.17 o 
   2  -5  11     1179.62     1137.85     16.27 o 
   3  -5  11      336.68      334.02      7.40 o 
   4  -5  11      231.84      218.56      6.73 o 
   5  -5  11        4.60       29.38      5.47 o 
   6  -5  11      809.07      856.84     13.91 o 
   7  -5  11       24.11       62.49      7.69 o 
   8  -5  11      464.96      431.89     12.08 o 
   9  -5  11       53.92       52.12      8.02 o 
  -9  -4  11       19.17        6.85      9.41 o 
  -8  -4  11        1.04       11.69     14.11 o 
  -7  -4  11      269.09      288.53     15.72 o 
  -6  -4  11     1366.49     1118.27     53.71 o 
  -5  -4  11       75.66       82.64      2.04 o 
  -4  -4  11      515.23      497.83     20.67 o 
  -3  -4  11       28.57       30.96      4.26 o 
  -2  -4  11      287.64      348.50      6.29 o 
  -1  -4  11      355.95      357.09      6.89 o 
   0  -4  11        8.93        6.88      3.80 o 
   1  -4  11      368.49      381.33     18.21 o 
   2  -4  11     1104.01     1037.74     18.65 o 
   3  -4  11      712.69      676.87     11.90 o 
   4  -4  11     8048.63     7434.91     89.47 o 
   5  -4  11       64.11       73.99      5.75 o 
   6  -4  11      152.48      179.51     13.18 o 
   7  -4  11        0.88       23.06      5.06 o 
   8  -4  11      818.20      776.37     17.59 o 
   9  -4  11      203.26      167.38     12.31 o 
  -9  -3  11       13.71        4.84      8.47 o 
  -8  -3  11       16.92       23.38      9.00 o 
  -7  -3  11      319.46      310.72     11.36 o 
  -6  -3  11      428.60      392.79     13.57 o 
  -5  -3  11     1118.24     1001.18     17.71 o 
  -4  -3  11      346.00      325.49     11.09 o 
  -3  -3  11      634.99      708.25      7.17 o 
  -2  -3  11      314.46      313.82      8.62 o 
  -1  -3  11       16.75       76.71      3.92 o 
   0  -3  11      228.48      214.32      9.83 o 
   1  -3  11      299.54      296.69      7.96 o 
   2  -3  11     1603.70     1577.24     16.39 o 
   3  -3  11       28.03       54.12      8.51 o 
   4  -3  11     1210.06     1140.31     20.57 o 
   5  -3  11      199.63      209.13      7.85 o 
   6  -3  11      173.05      192.39     11.86 o 
   7  -3  11      198.60      186.34     10.45 o 
   8  -3  11      476.48      456.71     19.31 o 
 -10  -2  11        5.49       14.38     15.99 o 
  -9  -2  11      221.02      230.74     25.00 o 
  -8  -2  11      336.64      327.24     19.35 o 
  -7  -2  11      106.50       68.92     23.72 o 
  -6  -2  11       39.87       34.67      4.84 o 
  -5  -2  11       33.38       43.22      2.99 o 
  -4  -2  11        0.24       11.05      3.49 o 
  -3  -2  11     1060.41      980.73     12.69 o 
  -2  -2  11     1943.66     1920.11     26.00 o 
  -1  -2  11      800.00      809.48     16.45 o 
   0  -2  11       23.42       27.54      3.36 o 
   1  -2  11      229.91      250.23     10.28 o 
   2  -2  11       45.79       32.80      5.07 o 
   3  -2  11       86.95       86.11      4.91 o 
   4  -2  11      157.98      174.05      6.68 o 
   5  -2  11      287.04      293.96      9.72 o 
   6  -2  11        5.70       29.83      5.43 o 
   7  -2  11      114.51      104.90      7.23 o 
   8  -2  11      323.12      344.44     18.15 o 
 -10  -1  11       68.35       76.47     12.50 o 
  -9  -1  11      246.42      202.61     29.15 o 
  -8  -1  11       15.64       42.14      6.08 o 
  -7  -1  11     1612.07     1559.20     26.90 o 
  -6  -1  11      609.68      596.73     14.32 o 
  -5  -1  11      402.27      366.45     12.57 o 
  -4  -1  11       82.26       96.42      5.30 o 
  -3  -1  11        1.73        5.13      4.81 o 
  -2  -1  11      332.36      315.55      6.90 o 
  -1  -1  11      927.73      903.54     10.49 o 
   0  -1  11       60.38       62.39      5.17 o 
   1  -1  11      427.67      407.99      9.77 o 
   2  -1  11      890.23      823.53     20.70 o 
   3  -1  11      933.24      921.87     14.35 o 
   4  -1  11      244.64      247.13      8.28 o 
   5  -1  11       11.12       22.29      6.93 o 
   6  -1  11       61.41       77.10     13.86 o 
   7  -1  11       51.88       30.40     13.20 o 
   8  -1  11       15.85       12.08      8.80 o 
 -10   0  11        0.39       -0.51      4.61 o 
  -9   0  11      276.89      270.44     26.94 o 
  -8   0  11        3.17        7.15      3.84 o 
  -7   0  11      606.71      600.98     12.72 o 
  -6   0  11      131.34      132.59      6.31 o 
  -5   0  11     1077.04     1065.54     40.18 o 
  -4   0  11      150.51      174.59      6.12 o 
  -3   0  11      193.24      165.75      6.77 o 
  -2   0  11        6.35       10.81      3.16 o 
  -1   0  11     1128.33     1109.37     18.97 o 
   0   0  11       85.49      103.45      6.72 o 
   1   0  11      113.40      101.45     23.45 o 
   2   0  11      397.92      418.27     15.59 o 
   3   0  11      661.47      654.86     26.21 o 
   4   0  11      275.29      295.09     13.29 o 
   5   0  11       87.22      115.94      7.52 o 
   6   0  11      715.71      720.20     14.28 o 
   7   0  11       28.47       28.08     13.27 o 
 -10   1  11       44.18       48.45      5.07 o 
  -9   1  11      275.13      234.34     19.04 o 
  -8   1  11       81.63       70.88     15.92 o 
  -7   1  11      202.30      224.62      8.46 o 
  -6   1  11      746.46      735.63     11.92 o 
  -5   1  11       14.11       22.53      4.39 o 
  -4   1  11     2669.01     2599.83     32.51 o 
  -3   1  11      725.15      708.57     10.66 o 
  -2   1  11      804.99      752.51     12.53 o 
  -1   1  11       78.05       69.95      6.33 o 
   0   1  11      733.19      698.05     11.88 o 
   1   1  11       98.82      106.91      7.79 o 
   2   1  11      104.91      105.80      6.52 o 
   3   1  11       48.98       38.79      4.16 o 
   4   1  11     1804.89     1774.33     29.71 o 
   5   1  11       98.71       97.27      9.02 o 
   6   1  11        2.02        7.75      5.24 o 
 -10   2  11       35.67       43.52      7.04 o 
  -9   2  11      395.04      404.98     42.73 o 
  -8   2  11      185.60      191.37     15.05 o 
  -7   2  11      669.22      659.89     35.21 o 
  -6   2  11      365.91      361.58     14.78 o 
  -5   2  11      300.41      294.50      7.46 o 
  -4   2  11      780.08      814.50     23.85 o 
  -3   2  11       95.22      110.78      4.04 o 
  -2   2  11     1287.42     1260.17     19.14 o 
  -1   2  11      103.30      122.54      6.84 o 
   0   2  11       64.90       75.73      5.65 o 
   1   2  11      168.83      144.87      6.05 o 
   2   2  11       34.29       39.66      5.09 o 
   3   2  11       80.63       74.57      6.63 o 
   4   2  11     1310.24     1247.40     23.50 o 
   5   2  11       16.63       27.68      9.68 o 
   6   2  11      355.81      344.54     87.89 o 
 -10   3  11       29.25       35.21     11.97 o 
  -9   3  11        0.83        1.49      4.64 o 
  -8   3  11      569.41      581.72     14.65 o 
  -7   3  11      220.97      210.50     10.91 o 
  -6   3  11     1359.11     1252.57     19.83 o 
  -5   3  11       38.25       32.25      5.18 o 
  -4   3  11      103.89      132.03      5.41 o 
  -3   3  11       60.74       60.94      9.45 o 
  -2   3  11      836.83      831.45     48.18 o 
  -1   3  11       97.78      106.14      8.73 o 
   0   3  11      479.40      541.48     27.21 o 
   1   3  11        1.30        3.68      6.20 o 
   2   3  11      509.10      476.03      8.07 o 
   3   3  11       17.53       16.89      5.52 o 
  -9   4  11       28.83       20.18      5.63 o 
  -8   4  11      206.88      222.50      8.64 o 
  -7   4  11       18.74       20.11      7.12 o 
  -6   4  11      699.50      673.38     28.62 o 
  -5   4  11       46.93       37.26      3.93 o 
  -4   4  11      694.15      664.34     14.96 o 
  -3   4  11        3.33       22.05      8.84 o 
  -2   4  11       73.02       96.82     14.04 o 
  -1   4  11       15.31       42.40     10.45 o 
   0   4  11        0.88       -3.09     10.35 o 
   1   4  11       86.67       95.89     16.87 o 
   2   4  11      122.18       -0.54      8.06 o 
  -9   5  11       25.21       26.62      9.74 o 
  -8   5  11      231.68      220.12     15.32 o 
  -7   5  11       28.51       32.25     14.65 o 
  -6   5  11      112.93      115.84     18.95 o 
  -5   5  11      323.18      354.11     17.20 o 
  -4   5  11      308.83      295.50     11.40 o 
  -3   5  11      104.75      123.28      8.60 o 
  -2   5  11      692.91      734.24     17.58 o 
  -1   5  11       52.41       82.66      9.78 o 
   0   5  11      324.68      338.09     15.95 o 
   1   5  11      466.32      469.89     25.04 o 
   2   5  11       27.27       22.43      9.36 o 
   3   5  11       36.12        1.13      8.04 o 
  -8   6  11      274.54      298.47     28.62 o 
  -7   6  11      106.43      104.96     20.43 o 
  -6   6  11        2.27       25.80     15.59 o 
  -5   6  11        0.71       -0.67      7.39 o 
  -4   6  11      236.67      223.33     11.40 o 
  -3   6  11      607.95      604.51     17.34 o 
  -2   6  11       51.12       75.86      8.65 o 
  -1   6  11       24.32       21.19      8.51 o 
   0   6  11      717.68      700.82     24.09 o 
   1   6  11     1511.19     1459.50     37.11 o 
  -7   7  11      393.27      387.97     34.00 o 
  -6   7  11       24.37       54.02     19.35 o 
  -5   7  11      206.72      193.92     16.80 o 
  -4   7  11       13.88       15.52     11.35 o 
  -3   7  11      109.90      108.87     12.35 o 
  -2   7  11       19.72       17.84      9.18 o 
  -1   7  11       83.34       99.43     10.50 o 
   0   7  11        8.09       19.11      8.12 o 
  -4   8  11       51.64       40.66     14.30 o 
   2 -14  12      187.03      213.40     18.81 o 
   3 -14  12      221.70      207.09     18.41 o 
   4 -14  12        2.42        7.39      9.81 o 
   5 -14  12      694.93      697.94     30.44 o 
  -1 -13  12      369.14      425.46     37.49 o 
   0 -13  12      190.34      212.46     18.28 o 
   1 -13  12      285.98      265.56     16.73 o 
   4 -13  12      142.92       88.96     10.75 o 
   5 -13  12      857.83      812.88     18.60 o 
   6 -13  12     1102.17     1192.96     20.08 o 
   7 -13  12      136.69      201.53     13.63 o 
  -2 -12  12       76.64      114.90     24.06 o 
  -1 -12  12      172.47      191.77     17.07 o 
   0 -12  12      181.74      233.29     17.60 o 
   1 -12  12     1109.52     1148.88     25.46 o 
   2 -12  12      203.62      269.17     17.74 o 
   3 -12  12      376.15      353.08      8.24 o 
   4 -12  12        1.22        7.47      7.84 o 
   5 -12  12       59.42       75.08      5.74 o 
   6 -12  12      147.19      150.71      9.44 o 
   7 -12  12      310.51      302.00     11.91 o 
  -4 -11  12       23.13       36.96     12.50 o 
  -3 -11  12      200.32      217.44     28.22 o 
  -2 -11  12       34.86       56.17     11.83 o 
  -1 -11  12       25.53       49.05     11.29 o 
   0 -11  12      375.55      370.28     15.99 o 
   1 -11  12      385.27      413.77     20.29 o 
   2 -11  12      130.54      157.45      5.08 o 
   3 -11  12     1100.59     1054.20     13.55 o 
   4 -11  12       28.62       64.09      5.07 o 
   5 -11  12      311.67      358.66     12.53 o 
   6 -11  12       33.16       39.17      6.02 o 
   7 -11  12       92.00       93.66      6.59 o 
   8 -11  12       35.73       26.71      6.44 o 
  -5 -10  12       22.37       23.38     11.42 o 
  -4 -10  12      522.74      446.03     35.75 o 
  -3 -10  12       67.92       83.18     13.04 o 
  -2 -10  12      113.58      113.96     13.17 o 
  -1 -10  12      191.94      223.62     24.59 o 
   0 -10  12       32.48       53.65     11.67 o 
   1 -10  12        0.63        7.59      2.39 o 
   2 -10  12      470.62      440.97      7.62 o 
   3 -10  12        3.92        9.08      6.57 o 
   4 -10  12      734.22      753.74     15.13 o 
   5 -10  12        1.71       26.45      4.06 o 
   6 -10  12      741.87      712.53     14.17 o 
   7 -10  12      200.15      225.08     13.27 o 
   8 -10  12       35.87       38.46      9.92 o 
  -5  -9  12      123.65      108.45     23.52 o 
  -4  -9  12       27.71       21.10      9.68 o 
  -3  -9  12       61.62       74.99     11.83 o 
  -2  -9  12      474.45      518.19     32.25 o 
  -1  -9  12       80.37      117.05     10.19 o 
   0  -9  12      603.27      566.79     48.85 o 
   1  -9  12      177.96      187.20     15.14 o 
   2  -9  12      735.61      709.96     10.84 o 
   3  -9  12      399.22      355.62      7.69 o 
   4  -9  12       17.56       29.43      5.61 o 
   5  -9  12       45.03       89.84     10.53 o 
   6  -9  12      413.50      450.06     15.15 o 
   7  -9  12        3.24        1.55      5.46 o 
   8  -9  12     1285.66     1280.96     26.73 o 
   9  -9  12      112.15      110.04     13.51 o 
  -6  -8  12       57.20       58.59     12.90 o 
  -5  -8  12       70.94       93.26     20.70 o 
  -4  -8  12       91.13      115.03     12.77 o 
  -3  -8  12        1.02      -13.44     13.44 o 
  -2  -8  12        0.88        0.27     10.21 o 
  -1  -8  12      106.28      118.81      9.76 o 
   0  -8  12      200.09      200.24      6.59 o 
   1  -8  12       25.33       20.42      7.73 o 
   2  -8  12     1848.93     1775.47     18.10 o 
   3  -8  12       23.68       24.26      4.36 o 
   4  -8  12      148.21      146.47      6.09 o 
   5  -8  12       80.38      120.50      9.43 o 
   6  -8  12      297.00      247.58      7.84 o 
   7  -8  12       11.52       12.37      5.76 o 
   8  -8  12      157.81      146.87     12.76 o 
   9  -8  12       33.78       26.79      8.18 o 
  -7  -7  12      156.98      167.98     17.47 o 
  -6  -7  12      278.65      252.24     27.95 o 
  -5  -7  12       80.34       77.00     11.56 o 
  -4  -7  12       68.91       88.69     11.29 o 
  -3  -7  12       18.09       20.96     13.04 o 
  -2  -7  12      271.92      223.75     20.43 o 
  -1  -7  12        4.48       17.38     14.65 o 
   0  -7  12      382.29      340.26     12.10 o 
   1  -7  12      166.52      163.28      8.78 o 
   2  -7  12       88.47       79.99     12.68 o 
   3  -7  12     1055.53     1000.36     16.54 o 
   4  -7  12      642.66      627.51     14.54 o 
   5  -7  12       56.66       57.42      7.40 o 
   6  -7  12        7.80        8.51      5.25 o 
   7  -7  12      214.14      252.87     19.03 o 
   8  -7  12       21.61       21.25      9.02 o 
   9  -7  12      102.26       90.76      9.19 o 
  -7  -6  12      262.04      284.23     18.95 o 
  -6  -6  12        7.09       39.11     16.53 o 
  -5  -6  12       79.94      104.15     11.56 o 
  -4  -6  12       35.32       60.07     15.45 o 
  -3  -6  12      611.35      632.69     29.56 o 
  -2  -6  12      121.94       92.05     14.78 o 
  -1  -6  12      868.78      845.71     15.87 o 
   0  -6  12     2641.29     2496.92     25.55 o 
   1  -6  12       12.91        8.57      3.89 o 
   2  -6  12      406.42      417.80      7.08 o 
   3  -6  12      506.45      487.72      8.62 o 
   4  -6  12      156.02      136.15      6.90 o 
   5  -6  12      987.93      945.47     17.45 o 
   6  -6  12      385.42      376.53     10.68 o 
   7  -6  12       72.94      104.94     18.97 o 
   8  -6  12        3.89       -2.39      4.71 o 
   9  -6  12       12.90       26.54      7.35 o 
  -8  -5  12        1.22       12.90      9.68 o 
  -7  -5  12      101.93      103.48     20.70 o 
  -6  -5  12        0.53        6.72      7.66 o 
  -5  -5  12       11.00       23.11      8.20 o 
  -4  -5  12       48.56       37.49     12.77 o 
  -3  -5  12      285.25      269.71      9.25 o 
  -2  -5  12      770.45      759.69     16.66 o 
  -1  -5  12     2073.90     2000.49     17.12 o 
   0  -5  12     1646.84     1571.28     19.02 o 
   1  -5  12     1196.01     1157.59     17.23 o 
   2  -5  12      222.13      225.98      7.16 o 
   3  -5  12       82.79       86.20      8.44 o 
   4  -5  12      250.25      238.17      7.46 o 
   5  -5  12     1504.34     1374.53     25.24 o 
   6  -5  12       43.08       48.52      5.33 o 
   7  -5  12       84.27       82.26      7.33 o 
   8  -5  12       27.65       37.00     10.06 o 
  -8  -4  12      133.51      149.71     14.65 o 
  -7  -4  12      742.26      795.16     38.70 o 
  -6  -4  12      251.23      218.78     13.84 o 
  -5  -4  12      178.96      175.16      4.83 o 
  -4  -4  12        1.47        8.06      2.01 o 
  -3  -4  12       59.43       72.91      3.32 o 
  -2  -4  12       51.26       50.76      6.96 o 
  -1  -4  12      379.45      376.13      6.01 o 
   0  -4  12      449.91      427.26     12.63 o 
   1  -4  12     1043.76     1040.50     24.39 o 
   2  -4  12      211.09      239.44      7.04 o 
   3  -4  12       58.12       74.57      5.73 o 
   4  -4  12        0.67        6.81      4.49 o 
   5  -4  12      161.96      189.24     13.97 o 
   6  -4  12        3.34        3.04      5.22 o 
   7  -4  12       60.18       62.94      7.03 o 
   8  -4  12       84.76      103.43     12.71 o 
  -8  -3  12       56.64       69.34     11.02 o 
  -7  -3  12        0.92       -4.70     11.29 o 
  -6  -3  12     1331.14     1200.21     29.17 o 
  -5  -3  12      304.50      312.28      6.10 o 
  -4  -3  12      226.14      222.03      5.96 o 
  -3  -3  12      494.77      478.97      7.73 o 
  -2  -3  12      183.13      190.12      7.91 o 
  -1  -3  12      166.21      199.20      4.97 o 
   0  -3  12      419.46      458.00     12.49 o 
   1  -3  12        6.04       15.15      3.61 o 
   2  -3  12     2227.27     2124.29     30.33 o 
   3  -3  12        7.35       14.44      4.83 o 
   4  -3  12      360.64      309.27      8.57 o 
   5  -3  12      352.41      343.29      8.94 o 
   6  -3  12       35.00       49.53      8.96 o 
   7  -3  12        0.53       13.95      6.00 o 
   8  -3  12       59.21       63.62      7.40 o 
  -9  -2  12      118.00      102.13     20.43 o 
  -8  -2  12       26.90       35.75      8.60 o 
  -7  -2  12        5.08       25.50      6.02 o 
  -6  -2  12       79.70       74.79      3.81 o 
  -5  -2  12       82.08       89.40      4.63 o 
  -4  -2  12     1173.39     1197.36     14.40 o 
  -3  -2  12      356.62      403.02      8.71 o 
  -2  -2  12      318.70      357.62      8.64 o 
  -1  -2  12      424.82      444.80      8.82 o 
   0  -2  12      399.61      384.31     11.85 o 
   1  -2  12       52.87       41.70      4.50 o 
   2  -2  12      259.52      263.57     13.91 o 
   3  -2  12        2.58        6.87      3.84 o 
   4  -2  12     1055.72     1079.86     16.34 o 
   5  -2  12       38.06       66.99      9.07 o 
   6  -2  12      232.72      223.21      8.40 o 
   7  -2  12      418.00      424.78     15.97 o 
  -9  -1  12        6.56        4.57      6.80 o 
  -8  -1  12      879.53      827.74     32.05 o 
  -7  -1  12      124.46      143.26      9.62 o 
  -6  -1  12      110.78      116.28      8.50 o 
  -5  -1  12       60.90       69.11     10.94 o 
  -4  -1  12        1.12       38.03      4.82 o 
  -3  -1  12      136.58      152.87      6.57 o 
  -2  -1  12      532.06      554.65      8.31 o 
  -1  -1  12        1.79       15.04      4.45 o 
   0  -1  12      895.78      858.32     13.93 o 
   1  -1  12       16.25       17.41      4.06 o 
   2  -1  12     1468.32     1339.15     24.86 o 
   3  -1  12      137.91      148.24      7.93 o 
   4  -1  12       80.96       54.21      7.26 o 
   5  -1  12       14.75       26.24      5.74 o 
   6  -1  12      358.46      424.34     12.22 o 
   7  -1  12       66.23       91.06     16.58 o 
  -9   0  12      355.11      351.66     11.98 o 
  -8   0  12     1157.02     1088.33     20.95 o 
  -7   0  12        0.41       26.93      7.09 o 
  -6   0  12      669.90      687.39     16.97 o 
  -5   0  12      170.97      202.57      7.33 o 
  -4   0  12        2.56       10.68      3.61 o 
  -3   0  12       20.48       71.22      4.28 o 
  -2   0  12      828.02      846.75     19.29 o 
  -1   0  12       33.96       52.56      5.98 o 
   0   0  12      232.05      212.16      7.73 o 
   1   0  12      116.18      134.14     24.66 o 
   2   0  12     1434.35     1326.39     21.60 o 
   3   0  12        1.84        0.70      3.66 o 
   4   0  12      729.76      683.30     20.15 o 
   5   0  12       31.22       54.13     18.95 o 
   6   0  12       16.81       20.44      5.96 o 
  -9   1  12      125.37       89.73      7.97 o 
  -8   1  12        4.10       14.25      5.41 o 
  -7   1  12      112.05      105.94     13.04 o 
  -6   1  12       32.85       41.98      5.25 o 
  -5   1  12       41.09       52.14      6.99 o 
  -4   1  12      166.62      190.07      7.77 o 
  -3   1  12      239.23      286.69      9.54 o 
  -2   1  12      725.51      688.78     15.39 o 
  -1   1  12      166.95      164.68      8.75 o 
   0   1  12      285.10      310.42     16.47 o 
   1   1  12       65.12       84.05      6.83 o 
   2   1  12       53.51       55.48      6.90 o 
   3   1  12      604.55      625.64     69.01 o 
   4   1  12      803.02      775.57     14.74 o 
   5   1  12       27.08       22.28     12.03 o 
  -9   2  12      267.38      271.14     11.71 o 
  -8   2  12      215.41      176.75     12.00 o 
  -7   2  12      308.50      286.59     13.00 o 
  -6   2  12      461.12      446.91     11.61 o 
  -5   2  12       11.51        9.88      5.31 o 
  -4   2  12      171.00      172.99      7.15 o 
  -3   2  12     1007.33     1016.50     24.89 o 
  -2   2  12      286.90      308.97     15.00 o 
  -1   2  12      116.45      107.50      8.59 o 
   0   2  12      281.04      266.81     12.43 o 
   1   2  12       38.52       40.72     13.81 o 
   2   2  12      132.25      143.17      7.35 o 
   3   2  12        1.07       10.38      5.22 o 
   4   2  12       28.16       36.63      7.19 o 
   5   2  12      162.43      144.33     17.07 o 
  -9   3  12      161.61      143.50     16.40 o 
  -8   3  12       12.94       17.63      7.46 o 
  -7   3  12      322.91      304.71     10.72 o 
  -6   3  12        3.91       13.54      5.60 o 
  -5   3  12        4.87        4.18      4.48 o 
  -4   3  12       59.68       76.91     11.02 o 
  -3   3  12      562.03      558.04     24.06 o 
  -2   3  12       70.28       63.89     10.73 o 
  -1   3  12      313.16      299.82     30.77 o 
   0   3  12      173.23      184.37     39.64 o 
   1   3  12       65.88       61.35      7.89 o 
   2   3  12       10.32       24.32     10.21 o 
   3   3  12       99.80      121.48     15.19 o 
   4   3  12       85.25      106.30     15.86 o 
  -8   4  12        6.73       -1.88      6.45 o 
  -7   4  12      283.41      264.74     15.45 o 
  -6   4  12      514.68      494.27     29.56 o 
  -5   4  12      572.34      576.11     20.96 o 
  -4   4  12      132.75      134.91     23.38 o 
  -3   4  12       22.11       20.63      7.86 o 
  -2   4  12       46.27       48.90      7.03 o 
  -1   4  12       41.72       58.15      7.93 o 
   0   4  12      124.44      148.95     10.16 o 
   1   4  12       91.50      108.11     11.02 o 
   2   4  12       43.10       59.58     11.62 o 
   3   4  12       55.93       64.91     13.84 o 
  -8   5  12      106.11      112.35     13.30 o 
  -7   5  12        2.66        4.97     12.90 o 
  -6   5  12      720.39      756.59     39.51 o 
  -5   5  12      265.88      254.58     11.68 o 
  -4   5  12      326.55      295.27     14.65 o 
  -3   5  12      453.42      488.46     37.76 o 
  -2   5  12       20.57       23.97      8.19 o 
  -1   5  12        2.36        4.34      6.03 o 
   0   5  12       58.73       76.34     11.25 o 
   1   5  12       13.81        5.16      7.79 o 
  -7   6  12       18.61       14.78     15.86 o 
  -6   6  12      106.11       95.01     13.57 o 
  -5   6  12       91.17       82.44      9.26 o 
  -4   6  12      854.14      830.78     21.28 o 
  -3   6  12       29.38       34.36      9.40 o 
  -2   6  12      134.60      151.05     17.67 o 
  -1   6  12       72.85       69.37     15.05 o 
   0   6  12       11.16        8.71      7.26 o 
   0 -13  13      149.37      152.66     26.74 o 
   1 -13  13        2.24       -1.68      7.69 o 
   4 -13  13      452.75      477.07     24.86 o 
   5 -13  13       85.30       69.26      6.85 o 
  -2 -12  13      152.36      135.73     26.61 o 
  -1 -12  13      113.89      117.86     24.73 o 
   0 -12  13      730.08      691.96     20.32 o 
   1 -12  13        1.46        0.45      7.19 o 
   2 -12  13       64.24       65.71     12.63 o 
   3 -12  13        0.34        3.63      8.60 o 
   4 -12  13      106.80       82.07     11.52 o 
   5 -12  13       47.85       49.26      5.82 o 
   6 -12  13      115.47      103.35     27.30 o 
  -3 -11  13        9.45       44.75     20.16 o 
  -2 -11  13       66.57       84.53     21.77 o 
  -1 -11  13      483.72      453.82     23.11 o 
   0 -11  13       23.19       33.72      7.69 o 
   1 -11  13      137.49      151.29     10.64 o 
   3 -11  13       74.18       62.58      7.73 o 
   4 -11  13      308.75      298.56     10.72 o 
   5 -11  13      110.46      100.80      6.65 o 
   6 -11  13      131.56       96.69      8.66 o 
   7 -11  13       12.98        6.15      6.63 o 
  -4 -10  13       59.68       59.40     13.44 o 
  -3 -10  13        3.98       15.05     15.99 o 
  -2 -10  13      162.08      163.14     15.32 o 
  -1 -10  13        4.13       27.28     10.21 o 
   0 -10  13        0.08       38.73      8.68 o 
   1 -10  13      290.85      289.44     14.71 o 
   2 -10  13       50.98       44.11      4.00 o 
   3 -10  13      526.35      473.57     16.12 o 
   4 -10  13       82.26       65.61      5.10 o 
   5 -10  13      805.04      824.42     26.74 o 
   6 -10  13      455.02      496.50     15.22 o 
   7 -10  13      122.72      109.72      9.14 o 
   8 -10  13       16.79       12.57      7.49 o 
  -5  -9  13       89.94       77.27     13.98 o 
  -4  -9  13       58.85       72.97     20.83 o 
  -3  -9  13      903.91      928.60     45.83 o 
  -2  -9  13      864.93      827.68     28.22 o 
  -1  -9  13      184.31      252.46     19.69 o 
   0  -9  13      125.55      162.68      9.54 o 
   1  -9  13      111.09      110.19      4.77 o 
   2  -9  13      147.11      166.78      4.15 o 
   3  -9  13        7.28        4.05      3.86 o 
   4  -9  13      144.99      150.72      8.72 o 
   5  -9  13      790.92      716.44     12.14 o 
   6  -9  13       66.33       73.79      6.56 o 
   7  -9  13      338.48      353.70     13.00 o 
   8  -9  13       59.42       59.83      7.51 o 
  -6  -8  13        5.03       12.90     16.80 o 
  -5  -8  13       75.06       72.03     13.04 o 
  -4  -8  13        0.37       -2.69     13.04 o 
  -3  -8  13      323.55      395.90     19.08 o 
  -2  -8  13     1428.93     1414.68     36.96 o 
  -1  -8  13       77.07       97.62     11.36 o 
   0  -8  13       28.14       66.24      8.40 o 
   1  -8  13      786.60      752.11     22.31 o 
   2  -8  13      128.22      124.21      6.35 o 
   3  -8  13        4.95       22.88      7.23 o 
   4  -8  13       68.51       82.39     10.99 o 
   5  -8  13       23.74       28.23      5.57 o 
   6  -8  13       41.28       47.66      5.84 o 
   7  -8  13      109.72      110.30      7.25 o 
   8  -8  13      125.29      116.17      9.04 o 
  -6  -7  13       20.36       20.70     10.48 o 
  -5  -7  13       43.49       64.64     18.68 o 
  -4  -7  13      123.02      164.62     22.04 o 
  -3  -7  13      321.54      328.57     16.80 o 
  -2  -7  13        6.92       15.45      7.66 o 
  -1  -7  13       42.73       31.40      4.20 o 
   0  -7  13      298.56      296.95      8.36 o 
   1  -7  13      407.45      396.97     10.07 o 
   2  -7  13      420.88      461.62     12.29 o 
   3  -7  13      582.61      617.53     12.31 o 
   4  -7  13        1.87       41.04      5.83 o 
   5  -7  13      153.53      165.42      7.58 o 
   6  -7  13       14.60       14.96      5.14 o 
   7  -7  13        6.50       -6.15      6.83 o 
   8  -7  13      147.78      153.12     11.63 o 
  -7  -6  13       10.27       25.40     17.74 o 
  -6  -6  13      237.08      240.55     16.93 o 
  -5  -6  13      215.24      207.36     23.52 o 
  -4  -6  13     1086.41     1079.52     42.87 o 
  -3  -6  13       29.41       30.91      8.20 o 
  -2  -6  13      365.61      346.31     16.85 o 
  -1  -6  13      416.88      390.82     11.38 o 
   0  -6  13      333.85      352.21      7.87 o 
   1  -6  13      181.01      168.01      7.74 o 
   2  -6  13      477.66      487.05     16.70 o 
   3  -6  13       36.88       66.28      5.71 o 
   4  -6  13     1119.53     1174.40     26.13 o 
   5  -6  13       98.73      139.15     10.29 o 
   6  -6  13       80.91       69.45      6.73 o 
   7  -6  13       47.00       56.55      6.39 o 
   8  -6  13        0.80        8.92      6.96 o 
  -7  -5  13        0.43        4.43     13.71 o 
  -6  -5  13      308.49      375.20     18.68 o 
  -5  -5  13      370.16      386.63     26.88 o 
  -4  -5  13      173.69      158.31     18.95 o 
  -3  -5  13      199.56      187.98      3.68 o 
  -2  -5  13      732.02      705.75      9.14 o 
  -1  -5  13       70.58      100.53      6.67 o 
   0  -5  13      681.50      673.23     13.91 o 
   1  -5  13        9.36        1.41      8.74 o 
   2  -5  13      278.25      291.86      9.52 o 
   3  -5  13      468.33      492.92     13.46 o 
   4  -5  13      428.12      436.38     10.38 o 
   5  -5  13       15.83       12.85      5.54 o 
   6  -5  13      574.07      531.46     13.48 o 
   7  -5  13       23.89       28.43      7.34 o 
  -7  -4  13       21.24       18.95      9.27 o 
  -6  -4  13      121.07       93.13     11.29 o 
  -5  -4  13       51.89       86.19      5.84 o 
  -4  -4  13        8.28       11.98      4.02 o 
  -3  -4  13      372.57      361.55      9.81 o 
  -2  -4  13      520.07      519.35      8.72 o 
  -1  -4  13       31.69       30.91      3.28 o 
   0  -4  13     1010.97      962.21     16.57 o 
   1  -4  13       72.56       60.36      7.71 o 
   2  -4  13      284.90      281.43      9.79 o 
   3  -4  13        0.11       33.52      8.19 o 
   4  -4  13      278.78      313.25      9.08 o 
   5  -4  13       39.54       42.55      5.77 o 
   6  -4  13      125.87      129.19      9.63 o 
   7  -4  13      316.94      299.17     13.89 o 
  -8  -3  13       10.13       13.04     14.51 o 
  -7  -3  13       35.76       25.94      9.00 o 
  -6  -3  13      908.87      866.68     23.21 o 
  -5  -3  13       32.74       34.17      4.00 o 
  -4  -3  13       61.97       61.85      4.19 o 
  -3  -3  13      378.09      397.63      7.86 o 
  -2  -3  13      530.51      492.60      7.49 o 
  -1  -3  13      193.50      198.82      5.97 o 
   0  -3  13        0.49        2.94      3.85 o 
   1  -3  13      423.96      461.43     14.49 o 
   2  -3  13        4.61       19.66      4.32 o 
   3  -3  13      643.50      549.38     13.85 o 
   4  -3  13      328.58      314.55     16.89 o 
   5  -3  13       31.00       30.46      5.44 o 
   6  -3  13        7.96       11.77      5.37 o 
   7  -3  13      178.96      161.40     10.27 o 
  -8  -2  13       29.17       19.08     14.24 o 
  -7  -2  13      337.32      298.76     16.10 o 
  -6  -2  13        2.92        2.51      4.13 o 
  -5  -2  13      640.81      625.86     10.63 o 
  -4  -2  13       11.38       16.29      2.76 o 
  -3  -2  13      331.26      308.47      9.55 o 
  -2  -2  13     1014.34     1011.62     18.68 o 
  -1  -2  13      283.60      293.50      9.20 o 
   0  -2  13      100.32       96.20      6.08 o 
   1  -2  13      164.42      185.12     13.98 o 
   2  -2  13      309.50      301.80      8.59 o 
   3  -2  13      601.25      572.58     13.64 o 
   4  -2  13       35.34       38.72      9.03 o 
   5  -2  13       28.95        8.45      5.84 o 
   6  -2  13       76.11       71.12      6.68 o 
  -8  -1  13        0.40        2.54      6.08 o 
  -7  -1  13        9.06        5.80      6.11 o 
  -6  -1  13        0.06       -0.56      3.92 o 
  -5  -1  13      268.44      267.73     14.97 o 
  -4  -1  13      428.96      408.57     12.33 o 
  -3  -1  13      502.58      531.19      8.90 o 
  -2  -1  13      116.27      141.05      5.31 o 
  -1  -1  13      906.33      873.13     11.11 o 
   0  -1  13      146.32      133.89     10.62 o 
   1  -1  13      563.28      552.38     15.58 o 
   2  -1  13       14.65       20.59      6.89 o 
   3  -1  13       81.11       76.34      6.57 o 
   4  -1  13        0.46        4.67      5.79 o 
   5  -1  13      466.60      464.71     16.43 o 
   6  -1  13       53.75       66.15     11.83 o 
  -8   0  13       42.56       44.54      5.55 o 
  -7   0  13      252.09      265.23      9.87 o 
  -6   0  13       20.20       18.47      4.43 o 
  -5   0  13        7.52       12.48      3.48 o 
  -4   0  13     1050.71      972.44     16.80 o 
  -3   0  13      828.32      813.23     19.50 o 
  -2   0  13       72.22       68.45      8.54 o 
  -1   0  13      334.92      362.21     11.54 o 
   0   0  13      137.75      143.42      5.46 o 
   1   0  13     1877.54     1822.85     27.49 o 
   2   0  13       27.63       32.37      6.03 o 
   3   0  13      506.92      469.62     18.41 o 
   4   0  13        0.43       -0.13      7.26 o 
   5   0  13        6.31       36.82      7.26 o 
  -8   1  13      432.95      431.03     11.59 o 
  -7   1  13      213.06      208.82      9.36 o 
  -6   1  13     1828.41     1741.00     32.00 o 
  -5   1  13      168.04      175.65      7.27 o 
  -4   1  13      992.05     1032.67     17.68 o 
  -3   1  13       52.02       61.13      9.22 o 
  -2   1  13      156.71      127.11      8.57 o 
  -1   1  13       41.94       45.38      7.06 o 
   0   1  13      387.37      394.08      8.90 o 
   1   1  13       70.17       70.84      6.42 o 
   2   1  13      854.03      860.04     14.21 o 
   3   1  13      248.35      263.13     14.51 o 
   4   1  13       13.80        8.87      5.11 o 
  -8   2  13       32.30       36.90     14.85 o 
  -7   2  13        0.89        8.33      6.75 o 
  -6   2  13      133.08      133.34      8.13 o 
  -5   2  13        7.54       17.83      5.91 o 
  -4   2  13      545.48      565.95      9.52 o 
  -3   2  13      232.33      240.52     11.30 o 
  -2   2  13       70.10       80.57      8.36 o 
  -1   2  13       23.19       22.18      9.81 o 
   0   2  13      396.11      401.97     15.44 o 
   1   2  13       30.60       23.16      8.22 o 
   2   2  13       28.28       34.13     17.34 o 
  -8   3  13      198.44      170.31     12.97 o 
  -7   3  13      272.32      279.63     11.11 o 
  -6   3  13      728.59      659.97     33.46 o 
  -5   3  13       13.70       58.34     10.78 o 
  -4   3  13      406.06      432.04     12.92 o 
  -3   3  13        0.55       10.80      8.80 o 
  -2   3  13      649.59      626.56     18.92 o 
  -1   3  13      280.88      250.21     11.15 o 
   0   3  13       93.75       82.52     10.21 o 
   1   3  13        1.98       -7.67      7.67 o 
   2   3  13       49.10        9.37     22.44 o 
  -7   4  13        7.78       13.17     13.57 o 
  -6   4  13      143.15      157.90     21.37 o 
  -5   4  13        0.10       16.55      7.43 o 
  -4   4  13      108.13      113.51      8.93 o 
  -3   4  13      270.91      294.37     12.16 o 
  -2   4  13      482.71      508.46     22.71 o 
  -1   4  13       42.53       64.86     10.01 o 
   0   4  13      270.86      269.09     20.66 o 
   1   4  13       71.10       68.30     15.30 o 
  -6   5  13      138.62      141.33     12.51 o 
  -5   5  13       86.02       78.15     10.72 o 
  -4   5  13      671.68      709.57     42.80 o 
  -3   5  13       27.58       48.36     11.02 o 
  -2   5  13      150.22      139.74     10.74 o 
  -1   5  13      239.18      262.89     21.50 o 
   0 -12  14       58.09       39.11     20.83 o 
   1 -12  14       20.61       17.60     11.02 o 
   4 -12  14      271.38      233.56     31.58 o 
   5 -12  14       26.25       18.08      6.88 o 
  -2 -11  14      347.16      445.35     25.26 o 
  -1 -11  14      231.85      212.06     28.49 o 
   0 -11  14       80.84       69.33     11.31 o 
   1 -11  14       62.10       77.31      9.45 o 
   2 -11  14      220.11      211.66     17.34 o 
   3 -11  14       15.04       21.77     10.48 o 
   4 -11  14       97.13       77.40      6.53 o 
   5 -11  14       26.04       31.36      4.62 o 
   6 -11  14        0.76       16.35      7.61 o 
  -3 -10  14        6.25       13.30     10.48 o 
  -2 -10  14      174.35      230.61     28.22 o 
  -1 -10  14      536.11      589.55     37.90 o 
   0 -10  14       34.11       20.95     11.83 o 
   1 -10  14       59.05       59.26     11.69 o 
   3 -10  14       29.03       29.65      5.70 o 
   4 -10  14      142.10      124.87      8.63 o 
   5 -10  14      254.98      220.40     11.71 o 
   6 -10  14       57.23       66.69     10.22 o 
  -4  -9  14      201.65      217.84     18.01 o 
  -3  -9  14      424.71      433.53     22.44 o 
  -2  -9  14     1680.09     1621.36     62.35 o 
  -1  -9  14      292.64      320.78     28.62 o 
   0  -9  14       11.00       13.44      9.14 o 
   1  -9  14        2.00       19.75      9.00 o 
   2  -9  14      940.26      876.43     17.16 o 
   3  -9  14      873.42      862.29     15.15 o 
   4  -9  14      137.07      159.00      6.96 o 
   5  -9  14       31.72       23.57      4.47 o 
   6  -9  14      420.61      387.78     12.85 o 
   7  -9  14       91.49       65.30      7.61 o 
  -5  -8  14       43.77       46.63     19.62 o 
  -4  -8  14        4.04       -4.70      8.87 o 
  -3  -8  14       15.70       41.12     10.48 o 
  -2  -8  14      757.97      768.95     39.51 o 
  -1  -8  14      204.57      220.29     18.68 o 
   0  -8  14     1334.71     1209.89     33.91 o 
   1  -8  14        1.96       13.20      4.60 o 
   2  -8  14      177.38      186.63     15.79 o 
   3  -8  14      554.98      575.08     11.55 o 
   4  -8  14       11.59        5.00      4.54 o 
   5  -8  14       49.05       54.55      7.92 o 
   6  -8  14       32.26       37.67      6.24 o 
   7  -8  14       20.14       21.52      6.06 o 
  -6  -7  14       48.76       83.45     22.17 o 
  -5  -7  14       15.00        9.81     14.65 o 
  -4  -7  14       74.06       77.81     12.09 o 
  -3  -7  14       41.07       40.18     10.08 o 
  -2  -7  14       35.93       52.41      9.94 o 
  -1  -7  14      320.89      281.68      6.54 o 
   0  -7  14      131.62      134.53      6.84 o 
   1  -7  14       42.41       60.61      8.20 o 
   2  -7  14      429.03      403.77     13.04 o 
   3  -7  14        7.80        8.31      4.25 o 
   4  -7  14      109.68      105.95     10.18 o 
   5  -7  14        2.72       10.75      9.22 o 
   6  -7  14       47.17       42.96      7.63 o 
   7  -7  14       72.40       65.08      7.67 o 
  -6  -6  14        8.24       28.62     16.66 o 
  -5  -6  14       99.39       82.11     12.36 o 
  -4  -6  14       31.22       35.88      9.54 o 
  -3  -6  14      502.01      476.26     19.35 o 
  -2  -6  14      331.43      276.07     13.60 o 
  -1  -6  14      105.52      129.89      6.63 o 
   0  -6  14       36.25       37.33      4.03 o 
   1  -6  14      992.53      974.65     21.28 o 
   2  -6  14      146.67      155.91     22.78 o 
   3  -6  14     1771.22     1632.04     21.64 o 
   4  -6  14      471.61      415.65     17.74 o 
   5  -6  14      361.34      352.65     12.44 o 
   6  -6  14        2.40        3.78      5.66 o 
   7  -6  14      275.44      261.99     12.02 o 
  -7  -5  14       61.60       51.47     11.96 o 
  -6  -5  14        1.69        7.79     13.44 o 
  -5  -5  14      673.84      666.15     35.21 o 
  -4  -5  14      173.23      196.20     13.57 o 
  -3  -5  14      699.54      699.73     13.49 o 
  -2  -5  14       55.78       63.38      4.33 o 
  -1  -5  14      344.12      303.41      7.48 o 
   0  -5  14      315.00      317.85     17.60 o 
   1  -5  14      105.85      130.29      7.85 o 
   2  -5  14      537.22      546.54     12.05 o 
   3  -5  14      118.15      159.32     18.21 o 
   4  -5  14      492.53      464.93     11.32 o 
   5  -5  14     1910.09     1705.65     25.84 o 
   6  -5  14       10.98       21.32      6.01 o 
  -7  -4  14       16.24       21.23      9.54 o 
  -6  -4  14      118.24      149.71     21.10 o 
  -5  -4  14       49.13       46.09     14.92 o 
  -4  -4  14      731.15      674.70     25.49 o 
  -3  -4  14      175.83      179.90      6.32 o 
  -2  -4  14      947.72      914.85     21.11 o 
  -1  -4  14       11.25       13.11      3.67 o 
   0  -4  14       63.65       55.41      5.61 o 
   1  -4  14        4.93       10.91      5.02 o 
   2  -4  14        5.13       10.39      8.60 o 
   3  -4  14      276.45      247.23     26.14 o 
   4  -4  14      202.08      172.83      8.56 o 
   5  -4  14      492.57      439.27     14.80 o 
   6  -4  14        5.27       12.33      5.67 o 
  -7  -3  14      232.64      253.32     15.99 o 
  -6  -3  14       15.96       40.72     14.51 o 
  -5  -3  14       26.42       20.87      4.27 o 
  -4  -3  14       10.62        8.59      3.17 o 
  -3  -3  14      124.19      137.12      6.02 o 
  -2  -3  14      488.27      487.44      8.41 o 
  -1  -3  14       34.94       44.71      4.71 o 
   0  -3  14       49.52       46.38      7.74 o 
   1  -3  14      361.02      381.93     11.23 o 
   2  -3  14      392.59      428.50     13.44 o 
   3  -3  14       20.00       48.43      9.39 o 
   4  -3  14        1.47       15.00      8.42 o 
   5  -3  14       38.54       48.44      6.82 o 
   6  -3  14       27.79       32.08      6.50 o 
  -7  -2  14       30.03       31.98      9.00 o 
  -6  -2  14      476.89      461.94     12.05 o 
  -5  -2  14      350.12      371.48      6.93 o 
  -4  -2  14      376.17      367.27      9.03 o 
  -3  -2  14       89.61      103.02      6.87 o 
  -2  -2  14      194.43      167.49     14.46 o 
  -1  -2  14       46.96       34.63      3.66 o 
   0  -2  14      854.24      867.46     13.49 o 
   1  -2  14      227.17      252.18     27.28 o 
   2  -2  14      131.29      160.73      8.43 o 
   3  -2  14      300.80      324.15     12.72 o 
   4  -2  14      440.20      449.08     15.74 o 
   5  -2  14      248.38      249.38     16.94 o 
  -8  -1  14        2.58        4.97     11.96 o 
  -7  -1  14       54.78       50.49      5.30 o 
  -6  -1  14      320.27      334.57      9.02 o 
  -5  -1  14      187.00      226.23      7.66 o 
  -4  -1  14     1211.74     1215.98     15.90 o 
  -3  -1  14       81.50       65.99      5.51 o 
  -2  -1  14      119.41      101.19      9.45 o 
  -1  -1  14        9.37       16.46      5.37 o 
   0  -1  14        1.01       -0.52      4.40 o 
   1  -1  14       22.01       28.91      5.97 o 
   2  -1  14       75.15      143.99     10.15 o 
   3  -1  14        3.19        9.21      7.40 o 
   4  -1  14      214.71      196.83     14.24 o 
   5  -1  14        0.15       -3.60      6.78 o 
  -7   0  14       17.20        4.47      4.36 o 
  -6   0  14        8.65       15.48      4.63 o 
  -5   0  14      988.47      998.49     24.87 o 
  -4   0  14       42.19       43.88      6.41 o 
  -3   0  14       39.54       48.22      4.54 o 
  -2   0  14      176.99      171.23      9.45 o 
  -1   0  14       78.57       82.60     10.15 o 
   0   0  14       56.82       98.47      8.83 o 
   1   0  14        6.69        6.10      5.62 o 
   2   0  14      488.66      455.03     16.31 o 
   3   0  14       13.64        3.60      7.59 o 
   4   0  14       97.94       83.98     16.06 o 
  -7   1  14       89.67       80.87      6.03 o 
  -6   1  14     1279.20     1209.99     24.68 o 
  -5   1  14      921.13      900.23     19.79 o 
  -4   1  14       84.60       69.88      6.15 o 
  -3   1  14      207.40      210.75      8.88 o 
  -2   1  14       78.82       73.10     18.34 o 
  -1   1  14     1512.17     1453.25     34.66 o 
   0   1  14      318.77      331.67     18.52 o 
   1   1  14      415.85      428.97     14.44 o 
   2   1  14      319.06      372.65     20.29 o 
   3   1  14       32.77       61.01     13.04 o 
  -7   2  14      276.74      280.74     12.32 o 
  -6   2  14      530.72      503.85     26.12 o 
  -5   2  14      638.58      628.76     17.92 o 
  -4   2  14      112.40      117.42      9.14 o 
  -3   2  14      111.84      101.31     15.92 o 
  -2   2  14        0.15        6.41      6.36 o 
  -1   2  14       52.19       79.16      9.49 o 
   0   2  14      251.62      243.82     11.64 o 
   1   2  14      298.32      328.47     14.11 o 
   2   2  14       26.73       -7.05     10.08 o 
  -6   3  14       64.28       55.24     11.83 o 
  -5   3  14      174.41      208.38     12.55 o 
  -4   3  14        0.15        5.45      5.51 o 
  -3   3  14      359.47      391.22     16.05 o 
  -2   3  14       83.40       87.11     10.23 o 
  -1   3  14       85.82       86.86      8.92 o 
   0   3  14        5.03       12.30     10.28 o 
   1   3  14        5.21       15.05     10.75 o 
  -5   4  14       38.21       42.38     16.53 o 
  -4   4  14      175.44      179.71     11.02 o 
  -3   4  14      807.55      788.30     31.78 o 
  -2   4  14      604.54      597.06     21.57 o 
   0 -11  15      469.04      518.06     38.97 o 
   1 -11  15       30.81       49.32     13.04 o 
   2 -11  15       13.62       37.22     11.96 o 
   3 -11  15      104.43      112.21     15.19 o 
   4 -11  15      108.16      105.41     18.28 o 
  -2 -10  15        1.38        5.64      9.81 o 
  -1 -10  15      399.29      358.68     21.10 o 
   0 -10  15        0.52        4.84      7.91 o 
   3 -10  15      471.45      435.70     14.36 o 
   4 -10  15        3.32       12.58      5.58 o 
   5 -10  15       25.63       32.51      5.76 o 
  -3  -9  15       22.24       57.11     20.16 o 
  -2  -9  15      597.90      620.46     26.47 o 
  -1  -9  15        6.40        7.53      8.87 o 
   0  -9  15        6.65        4.66      7.36 o 
   2  -9  15        1.15        8.74      6.72 o 
   3  -9  15      234.61      207.44      7.76 o 
   4  -9  15        3.00       12.38      6.32 o 
   5  -9  15      364.00      402.07     12.67 o 
  -4  -8  15       52.78       68.40     20.56 o 
  -3  -8  15      145.38      157.50     24.19 o 
  -2  -8  15      232.32      258.15     17.47 o 
  -1  -8  15      251.78      241.89     15.99 o 
   0  -8  15        3.05        4.23      6.92 o 
   1  -8  15        4.35       13.98      5.12 o 
   2  -8  15        8.70        0.74      8.40 o 
   3  -8  15       35.00       30.06      4.76 o 
   4  -8  15       90.56       81.23      7.78 o 
   5  -8  15      281.60      207.12     13.30 o 
   6  -8  15       28.77       22.93      6.96 o 
  -5  -7  15       20.58       10.35      9.68 o 
  -4  -7  15      173.68      187.20     25.40 o 
  -3  -7  15       15.25       21.77     15.19 o 
  -2  -7  15      620.21      594.52     34.40 o 
  -1  -7  15      130.69      138.48     11.00 o 
   0  -7  15      287.95      271.43     12.82 o 
   1  -7  15      214.58      200.99      7.19 o 
   2  -7  15       58.82       59.51      6.72 o 
   3  -7  15       25.09       28.89      5.47 o 
   4  -7  15      179.06      181.02     19.42 o 
   5  -7  15        3.32        9.10      5.16 o 
   6  -7  15        3.70        6.16      7.69 o 
  -5  -6  15       30.03       33.06     10.62 o 
  -4  -6  15       10.52       29.30     15.59 o 
  -3  -6  15       59.02       75.93     17.60 o 
  -2  -6  15        9.05       20.70     13.30 o 
  -1  -6  15       31.87       42.53      4.09 o 
   0  -6  15      996.16      966.77     21.60 o 
   1  -6  15       11.82       24.53     11.96 o 
   2  -6  15      182.51      188.20     14.58 o 
   3  -6  15      404.07      383.31     17.43 o 
   4  -6  15       14.09       13.29      4.86 o 
   5  -6  15      203.95      163.54     10.27 o 
   6  -6  15      223.82      219.53     10.62 o 
  -6  -5  15      162.00      156.16     23.92 o 
  -5  -5  15        9.47       11.69      8.74 o 
  -4  -5  15      153.07      161.53     13.17 o 
  -3  -5  15       19.20       18.14      8.20 o 
  -2  -5  15      570.20      525.57     11.56 o 
  -1  -5  15      118.68      132.97      4.63 o 
   0  -5  15        0.95       32.99      4.16 o 
   1  -5  15      480.23      558.89     26.00 o 
   2  -5  15      826.20      818.27     18.19 o 
   3  -5  15       23.34       17.82      8.49 o 
   4  -5  15       41.87       19.36      6.94 o 
   5  -5  15      729.52      678.97     18.20 o 
  -6  -4  15       51.40       53.89     17.34 o 
  -5  -4  15      323.39      347.92     17.60 o 
  -4  -4  15      356.84      368.08     16.80 o 
  -3  -4  15      256.81      239.68      7.33 o 
  -2  -4  15      686.30      651.18     13.05 o 
  -1  -4  15       91.37       84.95      5.96 o 
   0  -4  15       19.64       31.26      3.89 o 
   1  -4  15      353.68      365.56     15.57 o 
   2  -4  15       18.34       26.38      6.45 o 
   3  -4  15     1631.49     1539.84     35.22 o 
   4  -4  15      250.30      205.61     27.21 o 
   5  -4  15        7.24       11.31      9.43 o 
  -6  -3  15       34.14       18.55     13.84 o 
  -5  -3  15      244.00      207.22     21.37 o 
  -4  -3  15       33.14       30.16      5.31 o 
  -3  -3  15      274.06      294.72     12.10 o 
  -2  -3  15      461.76      426.39      8.89 o 
  -1  -3  15      249.82      269.25     11.96 o 
   0  -3  15      119.54      137.92     11.52 o 
   1  -3  15      150.10      136.55     11.41 o 
   2  -3  15      222.57      178.60     33.73 o 
   3  -3  15        1.40        9.88      6.25 o 
   4  -3  15        3.23       17.53     10.55 o 
  -6  -2  15      224.69      223.21     14.24 o 
  -5  -2  15        5.30       10.04      3.67 o 
  -4  -2  15      246.81      252.49      8.54 o 
  -3  -2  15      380.76      354.89     11.30 o 
  -2  -2  15      196.82      182.47     18.88 o 
  -1  -2  15      143.16      164.08     11.36 o 
   0  -2  15        3.94       12.20      4.97 o 
   1  -2  15      574.38      543.68     35.75 o 
   2  -2  15      131.81      133.88     24.79 o 
   3  -2  15      355.32      349.15     17.26 o 
   4  -2  15      361.54      372.44     15.65 o 
  -6  -1  15       47.36       60.07     13.05 o 
  -5  -1  15     1027.03     1059.07     15.48 o 
  -4  -1  15        0.29        6.07      4.18 o 
  -3  -1  15      395.89      402.33     14.73 o 
  -2  -1  15       41.23       31.74      6.19 o 
  -1  -1  15      319.30      319.08     12.18 o 
   0  -1  15       27.48       35.11      6.97 o 
   1  -1  15      137.57      161.45     25.13 o 
   2  -1  15      229.11      240.97     15.59 o 
   3  -1  15      645.45      589.80     24.19 o 
  -6   0  15       21.70       40.64      4.57 o 
  -5   0  15       87.72       87.35      8.31 o 
  -4   0  15      465.62      459.47     16.28 o 
  -3   0  15      234.55      256.10     14.24 o 
  -2   0  15       19.15       26.50      6.59 o 
  -1   0  15      355.13      368.25     17.99 o 
   0   0  15       92.88      107.56     10.05 o 
   1   0  15       52.26       46.50      7.46 o 
  -6   1  15        2.49       19.13      8.07 o 
  -5   1  15      115.22       82.34      6.32 o 
  -4   1  15       19.38       14.61     10.21 o 
  -3   1  15        0.33       -1.46     11.22 o 
  -2   1  15      553.06      551.25     27.82 o 
  -1   1  15      143.73      161.42      9.58 o 
   0   1  15      186.21      202.31     11.16 o 
   1   1  15      619.34      645.99     26.88 o 
  -5   2  15      563.58      538.48     19.08 o 
  -4   2  15        2.99        7.14      8.93 o 
  -3   2  15       21.11       29.08      8.00 o 
  -2   2  15        0.82        5.71      5.79 o 
  -1   2  15      134.74      135.80     19.08 o 
   0 -10  16      179.67      166.71     12.35 o 
   1 -10  16        2.65       18.01     11.02 o 
   2 -10  16      147.86      162.74     17.07 o 
  -1  -9  16       37.55       53.89     19.62 o 
   0  -9  16       29.07       37.93      9.83 o 
   3  -9  16      334.44      330.31     19.35 o 
   4  -9  16      205.22      166.99     12.49 o 
  -3  -8  16        0.21       12.36     10.08 o 
  -2  -8  16      477.48      482.44     22.85 o 
  -1  -8  16       53.41       45.29     18.01 o 
   0  -8  16        0.80        0.42     10.35 o 
   2  -8  16      196.09      207.76     15.32 o 
   3  -8  16        2.73       -2.26      7.08 o 
   4  -8  16      604.97      543.51     12.68 o 
  -3  -7  16      203.87      193.38     16.40 o 
  -2  -7  16      450.00      446.83     20.96 o 
  -1  -7  16       66.08       94.20     12.23 o 
   0  -7  16      180.16      233.70     25.80 o 
   1  -7  16        0.78        5.10      4.54 o 
   2  -7  16       51.97       44.94      9.40 o 
   3  -7  16      333.62      344.40     13.03 o 
   4  -7  16      110.37      102.61      9.65 o 
  -4  -6  16       26.20       52.81     18.01 o 
  -3  -6  16       20.52       15.86      9.00 o 
  -2  -6  16       46.01       56.17     10.35 o 
  -1  -6  16      975.64      943.92     28.62 o 
   0  -6  16       47.47       36.85      6.02 o 
   1  -6  16        4.22        2.84      5.38 o 
   2  -6  16      120.47      135.76      9.88 o 
   3  -6  16      114.75      121.93     18.01 o 
   4  -6  16        0.12        0.34      5.74 o 
  -4  -5  16       45.37       63.03     17.87 o 
  -3  -5  16        8.77       15.19     13.17 o 
  -2  -5  16      123.86      113.69     18.68 o 
  -1  -5  16       28.64       19.79      5.98 o 
   0  -5  16      108.00      108.77      8.19 o 
   1  -5  16      423.83      353.04     10.74 o 
   2  -5  16       13.97       24.05     10.41 o 
   3  -5  16      425.93      381.76     14.84 o 
   4  -5  16        0.58       21.45      6.36 o 
  -5  -4  16      160.02      133.18     13.30 o 
  -4  -4  16       14.72       18.95      8.60 o 
  -3  -4  16      425.55      456.10     18.55 o 
  -2  -4  16        6.56       14.44      4.13 o 
  -1  -4  16       12.56       12.13      3.94 o 
   0  -4  16        2.94       23.01      8.97 o 
   1  -4  16        6.38        7.69      4.70 o 
   2  -4  16      297.26      294.46     12.54 o 
   3  -4  16      372.96      356.90     19.89 o 
  -5  -3  16       34.86       45.83     15.45 o 
  -4  -3  16      245.28      200.64     21.37 o 
  -3  -3  16      175.60      139.93     19.91 o 
  -2  -3  16      511.69      519.01     43.41 o 
  -1  -3  16       33.48       42.48      5.26 o 
   0  -3  16        9.30        5.05      5.79 o 
   1  -3  16      247.48      239.16     11.48 o 
   2  -3  16        6.03       21.85     15.92 o 
   3  -3  16        2.84        1.41      8.26 o 
  -5  -2  16        5.74       13.92      7.65 o 
  -4  -2  16      378.92      358.99     10.65 o 
  -3  -2  16        0.35        2.29      3.68 o 
  -2  -2  16       58.07       63.31      9.50 o 
  -1  -2  16        0.99       16.47      5.03 o 
   0  -2  16      661.44      704.70     17.20 o 
   1  -2  16      415.75      434.26     13.32 o 
   2  -2  16      110.11      103.67     11.36 o 
  -4  -1  16       18.80       22.18      6.77 o 
  -3  -1  16      286.65      271.01     11.53 o 
  -2  -1  16      118.86      104.49      8.93 o 
  -1  -1  16       37.07       53.62      9.68 o 
   0  -1  16      171.45      170.69      9.60 o 
   1  -1  16      180.09      202.56      8.86 o 
  -4   0  16      179.09      232.34     10.07 o 
  -3   0  16       11.64        2.20      7.74 o 
  -2   0  16       64.27       60.81      8.87 o 
  -1   0  16        0.13       10.20      7.79 o 
   0   0  16        4.19        8.90      7.32 o 
  -1  -7  17       27.96       -9.14      9.14 o 
   0  -7  17       39.22       38.70     17.47 o 
   1  -7  17       70.10       74.85     20.70 o 
  -2  -6  17      331.13      328.71     18.68 o 
   0  -6  17       83.29      101.86     20.96 o 
   1  -6  17      852.67      822.51     20.54 o 
  -2  -5  17       48.48       59.40     10.48 o 
  -1  -5  17      373.80      344.19     24.86 o 
   0  -5  17      120.84      173.02     12.43 o 
   1  -5  17      187.40      214.37     10.40 o 
  -2  -4  17       25.19       20.42      5.39 o 
  -1  -4  17       14.61       14.11      7.26 o 
   0  -4  17        0.94       14.78      4.70 o 
   1  -4  17      248.06      278.55     10.64 o 
  -2  -3  17      186.99      184.68     15.86 o 
  -1  -3  17      226.12      269.78     15.13 o 
                                                 
